# Supplementary material for: Profiling the knowledge of female medical/para-medical students, and expertise of health care professionals on female genital schistosomiasis in Anambra, South Eastern Nigeria
Source: PLoS Negl Trop Dis. 2023 Feb 16;17(2):e0011132. doi: 10.1371/journal.pntd.0011132 (PMC9977039; doi:10.1371/journal.pntd.0011132)
Supplement: S1 File — (XLS) [file pntd.0011132.s001.xls]

## Sheet: MPMS
S/N	CENTRE	Age	Gender	Level	Hostel	Religion	Parent's Occupation	What is the approximate monthly income of your family?	KSCH	RKSCH	KFGS	If yes, how did you get this information?	PZQ	If yes, how did you get the treatment?	If by MAMs, where did you get the treatment?	Do you know how FGS infection is transmitted?	If yes, how did you get this information?	PU	HE	Is there a history of painful urination in your family?	If yes, which family member?	AB	Is there a history of lower abdominal pain in your family?	If yes, which family member?	VI	If yes, how recent was it?	Were you asked if there was previous water body contact?	Did symptoms persist after treatment?	Swim	If yes, what water body do you swim in?	How long do you stay in the water body?	Are there fresh water bodies in the community where you live?	FRSW	If yes, why?	Do you feel comfortable discussing your genital related health challenges?	With whom are you comfortable discussing your genital related health challenges?
1	UNIZIK	1	Female	1	School Girls Hostel	Christianity	Marketers	Above $50	No		No		No			No		Yes	No	No		Yes	No	None	Yes	7 months and above	No	No	No		30 minutes	Yes	Yes	Recreational purposes	Yes	Mother, Friend, Health Professional
2	UNIZIK	1	Female	4	School Girls Hostel	Christianity	Public worker	Above $50	Yes	School knowledge	Yes	School knowledge	No			No		No	No	No		Yes	No	None	No				Yes	Swimming pool	30 minutes	Yes	Yes	Recreational purposes	Yes	Mother, Father
3	UNIZIK	2	Female	3	School Girls Hostel	Christianity	Business	Below $50 (#30,000)	No		No		No			No		No	No	No		Yes	No	O	No				No			Yes	No		Yes	Health Professional
4	UNIZIK	1	Female	3	School Girls Hostel	Christianity	Business people	Above $50	No		No		No			No		No	No	No		Yes	No	None	No				No			Yes	No		No	Strangers
5	UNIZIK	2	Female	2	School Girls Hostel	Christianity	My father is a teacher	Below $50 (#30,000)	Yes	My mom suffered from it	No		No			No		No	No	No		Yes	No	None	No				No			Yes	No		Yes	Mother
6	UNIZIK	1	Female	2	School Girls Hostel	Christianity	Trader	Below $50 (#30,000)	Yes	School knowledge	No		No			No		No	No	No		Yes	Yes	Me	No		No	No	Yes	Swimming pool	30 minutes	No	No		No	O
7	UNIZIK	2	Female	3	School Girls Hostel	Christianity	Business woman	Above $50	No		No		No			No		No	No	No		No	No	O	No				No			Yes	No		Yes	Mother
8	UNIZIK	2	Female	4	School Girls Hostel	Christianity	Traders	Above $50	No		No		No			No		No	No	No		Yes	No	None	No				No			No	No		No	None
9	UNIZIK	1	Female	1	School Girls Hostel	Christianity	Pastors	Above $50	No		No		No			No	Female Genital Schistosomiasis awareness campaign	No	No	No		Yes	No	No	Yes	7 months and above	No	No	No			Yes	No		No	Health Professional
10	UNIZIK	2	Female	3	School Girls Hostel	Christianity	Civil servants	Above $50	No	Yes	No	No	No	No	Medical Outreach	No	No	Yes	Yes	No	No	Yes	No	No	No	4 - 6 months	No	No	Yes	Swimming pool	30 minutes	No	No	Religious purposes	No	Sibling
11	UNIZIK	1	Female	2	School Girls Hostel	Islam	dad is a trader and my mum is an accountant	Above $50	Yes	Schistosomiasis awareness campaign	Yes		No			Yes	Female Genital Schistosomiasis awareness campaign	No	No	Yes		No	No	none	No		Yes		Yes	Swimming pool	Longer than an hour	No	No		No	Mother
12	UNIZIK	1	Female	1	School Girls Hostel	Christianity	Mom: teacher	Below $50 (#30,000)	No		No		No			No		No	No	No		Yes	No	None	No				Yes	Swimming pool	1 hour	No	No		Yes	Health Professional
13	UNIZIK	2	Female	2	School Girls Hostel	Christianity	Trading	Below $50 (#30,000)	No		No		No			No		No	No	No		Yes	No	O	No				No			No	No		Yes	Health Professional
14	UNIZIK	1	Female	1	School Girls Hostel	Christianity	Mechanical engineer	Below $50 (#30,000)	Yes	Social Media	No		No			Yes	Social Media	No	No	Yes	Younger brother	Yes	Yes	Me	No				Yes	River	Longer than an hour	Yes	Yes	Recreational purposes	No	Friend
15	UNIZIK	2	Female	2	School Girls Hostel	Christianity	Self employed	Below $50 (#30,000)	No		No		No			No		Yes	No	No		Yes	No	O	Yes	7 months and above	No	Yes	Yes	Swimming pool	30 minutes	Yes	No		Yes	Health Professional
16	UNIZIK	2	Female	3	School Girls Hostel	Christianity	Driver and trader	Above $50	No		No		No			No		No	Yes	No		Yes	No	Sister	No				Yes	Swimming pool	Longer than an hour	Yes	Yes	Recreational purposes	Yes	Health Professional
17	UNIZIK	2	Female	3	School Girls Hostel	Christianity	Traders	Above $50	No	Never	No	Never	No	Never		No		Yes	Yes	No	No idea	Yes	No	No idea	No		No	No	No	None		Yes	No	Never	Yes	Health Professional
18	UNIZIK	1	Female	1	School Girls Hostel	Christianity	Business	Below $50 (#30,000)	No		No		No			No		Yes	No	No		Yes	No	None	No				No			Yes	No		Yes	Mother
19	UNIZIK	1	Female	1	School Girls Hostel	Christianity	Pharmacist	Above $50	Yes	Through a friend	Yes	Through a friend	No	Not been treated		No		Yes	No	No		Yes	No	O	No		No	No	No			Yes	Yes	Recreational purposes	No	Mother
20	UNIZIK	2	Female	3	School Girls Hostel	Christianity	Civic servants	Above $50	Yes	School knowledge	Yes	Social Media	No	No	Medical Outreach	No	No	Yes	Yes	No	No	No	No	No	Yes	4 - 6 months	Yes	No	No	River	30 minutes	Yes	Yes	Religious purposes	Yes	Friend
21	UNIZIK	1	Female	2	School Girls Hostel	Christianity	Traders	Below $50 (#30,000)	Yes	School knowledge	Yes	School knowledge	Yes	Mass Administration of Medicines (MAMs)	School	Yes	School knowledge	Yes	No	No		Yes	No	None	Yes	1 - 3 months	No	No	Yes	Swimming pool	Longer than an hour	Yes	Yes	Recreational purposes	Yes	Mother, Friend, Health Professional
22	UNIZIK	2	Female	2	School Girls Hostel	Christianity	Business	Above $50	No		No		No			No		No	No	No		No	No	O	Yes	7 months and above	Yes	No	No			No	No		Yes	Mother, Health Professional
23	UNIZIK	2	Female	1	School Girls Hostel	Christianity	Business	Below $50 (#30,000)	No		No		No			No		No	No	No		Yes	Yes	Mother	No		No		No			Yes	No		No	Mother
24	UNIZIK	2	Female	4	School Girls Hostel	Christianity	Entrepreneurs	Above $50	No		No		No			No		No	No	No		No	No	No	No		No		No			No	No		No	Mother
25	UNIZIK	1	Female	2	School Girls Hostel	Christianity	Barrister	Above $50	No	None	No	None	No	None		No	None	No	No	No	None	Yes	No	None	No		No	No	Yes	Swimming pool	Longer than an hour	No	Yes	Recreational purposes	No	Mother
26	UNIZIK	2	Female	5	Elmada Hostel	Christianity	Teacher	Above $50	Yes	School knowledge	No		No			No		Yes	No	No		Yes	No	None	No				No			Yes	No		Yes	Health Professional
27	UNIZIK	2	Female	4	Elmada Hostel	Christianity	Enterprenuers	Above $50	Yes	Social Media	No	Social Media	No	No		No	No	No	No	No		Yes	No	None	Yes	1 - 3 months	Yes	No	No	Swimming pool	30 minutes	No	No	Source of water supply	Yes	Friend
28	UNIZIK	2	Female	1	School Girls Hostel	Christianity	Teaching	Above $50	No		No		No			No		No	No	No		No	No	None	No				Yes	Swimming pool	30 minutes	No	No		No	Mother, Health Professional
29	UNIZIK	1	Female	2	School Girls Hostel	Christianity	Buisness woman	Above $50	No	School knowledge	No	School knowledge	No			No		Yes	No	No		No	No	None	No				No			No	No		Yes	Mother, Friend, Health Professional
30	UNIZIK	2	Female	3	School Girls Hostel	Christianity	Priest and Teaching	Above $50	No		No		No			No		No	No	No		No	No	No one	No				No			Yes	No		Yes	Mother
31	UNIZIK	2	Female	4	School Girls Hostel	Christianity	Business	Above $50	No		No		No			No		No	Yes	No		No	No	No one	No				No			Yes	No		No	Mother
32	UNIZIK	2	Female	3	School Girls Hostel	Christianity	Civil servants	Above $50	No		No		No			No		No	No	No	No one	No	No	No one	No				Yes	Swimming pool	30 minutes	No	No		No	Mother
33	UNIZIK	1	Female	1	School Girls Hostel	Christianity	Business	Below $50 (#30,000)	No		No		No			No		No	No	No		No	No	No one	No				No			No	No		Yes	Mother
34	UNIZIK	1	Female	1	School Girls Hostel	Christianity	Traders	Below $50 (#30,000)	No		No		No			No		Yes	No	No		No	No	O	No				No			Yes	No		No	Mother
35	UNIZIK	1	Female	2	School Girls Hostel	Christianity	Civil servants	Below $50 (#30,000)	No		No		No			No		Yes	No	No	No one	No	No	No one	Yes	4 - 6 months	No	No	No			Yes	Yes	Source of water supply	Yes	Health Professional
36	UNIZIK	2	Female	4	School Girls Hostel	Christianity	Real Estate Agent and Cosmetologist	Above $50	Yes	School knowledge	No	No one	No	No one		No	No one	No	No	No	No one	No	No	No one	No				No			No	No		Yes	Mother
37	UNIZIK	2	Female	4	School Girls Hostel	Christianity	Traders	Below $50 (#30,000)	Yes	Schistosomiasis awareness campaign	Yes	Female Genital Schistosomiasis awareness campaign	No			No		Yes	No	No	None	Yes	No	None	No		No		No			No	No		Yes	Health Professional
38	UNIZIK	2	Female	3	School Girls Hostel	Christianity	Traders	Below $50 (#30,000)	No		No		No			No		No	No	No		No	No	None	No				No			No	No		Yes	Health Professional
39	UNIZIK	1	Female	1	School Girls Hostel	Christianity	Clergy nd teaching	Below $50 (#30,000)	No		No		No			No		Yes	No	No		Yes	No	None	No		No	No	No			No	No		Yes	Mother, Health Professional
40	UNIZIK	1	Female	3	School Girls Hostel	Christianity	Business Man and Teacher	Above $50	No		No		No			No		Yes	No	No		No	No	None	No				No			No	No		No	Health Professional
41	UNIZIK	1	Female	2	School Girls Hostel	Christianity	Factory worker	Above $50	No		No		No			No		Yes	No	No		No	No	No one	No		No		No			No	No		Yes	Mother, Friend, Health Professional
42	UNIZIK	2	Female	3	School Girls Hostel	Christianity	Traders	Above $50	No		No		No			No		No	No	No		Yes	No	None	No				No			Yes	No		No	Health Professional
43	UNIZIK	2	Female	3	School Girls Hostel	Christianity	Mum’s a fashion designer and dad’s a businessman	Above $50	No		No		No			No		No	No	No		No	No	No member	No				Yes	Swimming pool	Longer than an hour	Yes	No		No	Mother
44	UNIZIK	2	Female	5	School Girls Hostel	Christianity	Civil servants	Below $50 (#30,000)	No		No		Yes			No		No	No	No		Yes	No	None	No				No			Yes	Yes	Source of water supply, Recreational purposes	Yes	Mother
45	UNIZIK	2	Female	4	School Girls Hostel	Christianity	Trader	Above $50	No	Social Media	Yes	Social Media	No			Yes	School knowledge	Yes	No	No		No	No	No family member	Yes	7 months and above	No	No	Yes	Swimming pool	30 minutes	Yes	Yes	Recreational purposes	Yes	Health Professional
46	UNIZIK	1	Female	1	School Girls Hostel	Christianity	Business	Above $50	No	Schistosomiasis awareness campaign	No		No			No		No	No	No		No	No	No member	No				No			No	No		Yes	Mother, Health Professional
47	UNIZIK	2	Female	3	School Girls Hostel	Christianity	Trading and teaching	Below $50 (#30,000)	No		No		No			No		No	No	No		No	No	Not applicable	No		No	No	No			No	No		Yes	Mother
48	UNIZIK	2	Female	1	School Girls Hostel	Christianity	Traders	Above $50	Yes	Schistosomiasis awareness campaign	No	Female Genital Schistosomiasis awareness campaign	No			No		Yes	No	No	No one	Yes	No	No one	No				No			No	No		Yes	Mother
49	UNIZIK	2	Female	5	School Girls Hostel	Christianity	Public Servants	Above $50	No	Dont know about it	No	Don't know about it	No	None		Yes	From the name	Yes	No	No	None	Yes	No	None	Yes	7 months and above	No	No	No	None		No	No	Not applicable	Yes	Mother, Father, Sibling, Health Professional
50	UNIZIK	2	Female	1	School Girls Hostel	Christianity	Farming	Below $50 (#30,000)	Yes	School knowledge	Yes	School knowledge	No			No	School knowledge	No	No	No		No	No	Nobody	No		No		No			Yes	No		No	Mother
51	UNIZIK	2	Female	4	School Girls Hostel	Christianity	Trading	Below $50 (#30,000)	Yes	Dr. Aribudo	Yes	Dr Aribudo	No			No		No	No	No		No	No	Not applicable	No		No		No			No	No		Yes	Friend
52	UNIZIK	2	Female	1	School Girls Hostel	Christianity	Engineer	Below $50 (#30,000)	Yes	Social Media	Yes	Social Media	No	None	Medical Outreach	Yes	Previous infection	No	No	No	None	No	No	None	No			Yes	Yes	Swimming pool	30 minutes	Yes	Yes	Recreational purposes	No	Mother
53	UNIZIK	2	Female	4	School Girls Hostel	Christianity	Business Men	Above $50	No		No		No			No		No	No	No		No	No	none	No				No			Yes	Yes		Yes	Mother, Father, Friend, Health Professional
54	UNIZIK	2	Female	4	School Girls Hostel	Christianity	Public servants	Above $50	No		No		No			No		No	No	No	None	No	No	None	No		No	No	No			No	No		Yes	Mother
55	UNIZIK	2	Female	4	School Girls Hostel	Christianity	Farming	Below $50 (#30,000)	Yes	Social Media	Yes	Social Media	No			Yes	Female Genital Schistosomiasis awareness campaign	No	No	No		Yes	No	Mother	Yes	7 months and above	No	Yes	No			No	No		Yes	Mother
56	UNIZIK	1	Female	1	School Girls Hostel	Christianity	Realtor	Above $50	Yes	Schistosomiasis awareness campaign	Yes	Female Genital Schistosomiasis awareness campaign	No			Yes	Female Genital Schistosomiasis awareness campaign	No	No	No		No	No	No one	No		No	No	No			No	No		Yes	Mother
57	UNIZIK	2	Female	1	School Girls Hostel	Christianity	Teaching	Below $50 (#30,000)	No		Yes	Social Media	No			No		No	No	No		No	No	None	No		No		No			No	No		Yes	Health Professional
58	UNIZIK	1	Female	1	School Girls Hostel	Christianity	Teaching	Above $50	No		No		No			No		No	No	No		No	No	None	No				No			Yes	No		Yes	Mother, Health Professional
59	UNIZIK	2	Female	4	School Girls Hostel	Christianity	Farmer	Below $50 (#30,000)	No	Schistosomiasis awareness campaign	No	Female Genital Schistosomiasis awareness campaign	No			Yes	Female Genital Schistosomiasis awareness campaign	No	No	No	No	No	No	No	Yes	7 months and above	No	Yes	No	Non		No	No	No	Yes	Mother
60	UNIZIK	2	Female	3	Elmada Hostel	Christianity	Psychologist	Above $50	No		No		No			No		No	No	No		No	No	None	No				Yes	Swimming pool	1 hour	No	No		No	Mother
61	UNIZIK	1	Female	2	Elmada Hostel	Christianity	Tradee	Below $50 (#30,000)	No		No		No			No		No	No	No		Yes	No	None	No		No	No	No			Yes	No		No	Mother, Health Professional
62	UNIZIK	2	Female	4	Elmada Hostel	Christianity	Civil servant and trader respectively	Above $50	No		No		No			No		No	No	No		No	No	None	No		No		No			No	No		Yes	Friend, Health Professional
63	UNIZIK	1	Female	1	Elmada Hostel	Christianity	Business man and woman	Above $50	Yes	Through a friend	No		No			No		No	No	No		Yes	Yes	Grandmother	No				No			Yes	No		Yes	Mother
64	UNIZIK	1	Female	1	Elmada Hostel	Christianity	Nurse and business man	Above $50	Yes	School knowledge	Yes		No			No		No	No	No		Yes	Yes	My mum	No		No	No	Yes	Swimming pool	Longer than an hour	Yes	Yes	Recreational purposes	No	Mother
65	UNIZIK	1	Female	1	Elmada Hostel	Christianity	Businessman	Above $50	Yes	School knowledge	No		No		Medical Outreach	No		No	No	No		No	No	None	Yes	7 months and above	Yes	No	No			No	No		No	Mother
66	UNIZIK	1	Female	1	Elmada Hostel	Christianity	Trader	Above $50	No		No	Don't know	No			No		Yes	No	No	Nil	Yes	Yes	Mom	Yes	7 months and above	Yes		Yes	Lake	Longer than an hour	Yes	Yes	Fun	No	Non
67	UNIZIK	2	Female	3	Elmada Hostel	Christianity	Self employed	Above $50	No		No		No			No		No	No	No		No	No	None	No				No			Yes	No		No	Sibling
68	UNIZIK	2	Female	3	Elmada Hostel	Christianity	Lecturer	Above $50	No		No		Yes	Doctor's Prescription		No		No	No	No		No	No	None	No				No			Yes	No		Yes	Mother, Health Professional
69	UNIZIK	2	Female	3	Elmada Hostel	Christianity	Business	Above $50	No		No		No			No		No	No	No		No	No	None	Yes	1 - 3 months	No	No	No			Yes	No		Yes	Sibling
70	UNIZIK	2	Female	3	Elmada Hostel	Christianity	Entrepreneurs	Above $50	No		No		Yes	Doctor's Prescription		No		No	No	No		No	No	None	Yes	7 months and above	No	No	Yes	River	30 minutes	Yes	Yes	Recreational purposes	Yes	Health Professional
71	UNIZIK	2	Female	4	Elmada Hostel	Christianity	Trader	Above $50	No		No		No			No		No	No	No		No	No	None	No				No			No	No		Yes	Mother
72	UNIZIK	2	Female	4	Elmada Hostel	Christianity	Enterpreneurs	Above $50	No		No		No			No		Yes	No	No		No	No	None	Yes	7 months and above	No	No	No			Yes	No		Yes	Mother
73	UNIZIK	1	Female	1	Elmada Hostel	Christianity	Clergyman	Above $50	No		No		No			No		No	No	No		Yes	No	None	No				Yes	Swimming pool	Longer than an hour	Yes	No		No	Friend
74	UNIZIK	1	Female	3	St. Theresa Hostel	Christianity	Business	Above $50	Yes	School knowledge	No		No			Yes	School knowledge	No	No	No		Yes	No	None	Yes	7 months and above	No	No	No			Yes	No		Yes	Mother, Sibling, Health Professional
75	UNIZIK	1	Female	1	St. Theresa Hostel	Christianity	Civil servant	Above $50	No		No		No			No		No	No	No		Yes	No	None	No				No			Yes	No		Yes	Mother, Health Professional
76	UNIZIK	1	Female	2	St. Theresa Hostel	Christianity	Mom:Nurse	Above $50	No		No		No			No		No	No	No		Yes	No	None	No				No			No	No		Yes	Health Professional
77	UNIZIK	1	Female	3	St. Theresa Hostel	Christianity	Entrepreneur	Above $50	No		No		No			No		No	No	No		Yes	Yes	Sister	No				No			No	No		Yes	Mother, Father, Aunty
78	UNIZIK	2	Female	3	St. Theresa Hostel	Christianity	Engineer	Above $50	No		No		No			No		No	No	No		Yes	No	No one	No				No			Yes	No		Yes	Sibling
79	UNIZIK	1	Female	2	Elmada Hostel	Christianity	Paint manufacturer and a teacher	Above $50	Yes	School knowledge	No		No			No		No	No	No		Yes	Yes	My aunt	No				Yes	Swimming pool	1 hour	No	No		No	Mother, Health Professional
80	UNIZIK	2	Female	5	School Girls Hostel	Christianity	Businessman	Above $50	No		No		No			No		Yes	No	No		Yes	No	None	No				Yes	Swimming pool, Beach	30 minutes	No	No		Yes	Mother, Sibling, Friend, Health Professional
81	UNIZIK	2	Female	5	School Girls Hostel	Christianity	Business Man	Above $50	No	Social Media	Yes	Social Media	No	Over The Counter	Community	Yes	Through a friend	Yes	Yes	Yes	None	Yes	Yes	None	Yes	4 - 6 months	No	Yes	Yes	Swimming pool	1 hour	No	No	Recreational purposes	No	Mother
82	UNIZIK	2	Female	5	School Girls Hostel	Christianity	White collar workers	Above $50	No		No		No			No		No	No	No		Yes	No	None that I can remember	No				No			No	No		Yes	Health Professional
83	UNIZIK	2	Female	6	St. Theresa Hostel	Traditional Religion	traders	Above $50	No	through the researcher	No	through the researcher	No			No		Yes	Yes	No		Yes	No	non	No				Yes	Swimming pool	Longer than an hour	Yes	Yes	Recreational purposes	Yes	Mother
84	UNIZIK	1	Female	2	St. Theresa Hostel	Christianity	Business persons	Above $50	No		No		Yes			No		Yes	No	No		Yes	Yes	Mother	No		No		Yes	Swimming pool	Longer than an hour	No	No		Yes	Mother, Health Professional
85	UNIZIK	1	Female	1	St. Theresa Hostel	Christianity	Trader	Above $50	No		No		No		School	No		No	No	No	It no	Yes	No	Nobody	No		Yes	Yes	Yes	Swimming pool	Longer than an hour	No	No		Yes	Sibling
86	UNIZIK	2	Female	5	St. Theresa Hostel	Christianity	Fully Business	Above $50	Yes	School knowledge	Yes	Female Genital Schistosomiasis awareness campaign	No	None		Yes	Female Genital Schistosomiasis awareness campaign	No	No	No		Yes	No	None	No				Yes	Swimming pool	Longer than an hour	No	No		Yes	Health Professional
87	UNIZIK	2	Female	1	St. Theresa Hostel	Christianity	Trader	Above $50	Yes	Through a friend	No	No	No	No		No	No	No	No	No		Yes	No	No	No				No	No		No	No	No	Yes	Health Professional
88	UNIZIK	2	Female	2	St. Theresa Hostel	Christianity	Business	Above $50	No	Schistosomiasis awareness campaign	No		No			No		Yes	No	No		Yes	No	None	No				No			No	No		No	Nobody
89	UNIZIK	2	Female	3	Off Campus	Christianity	Self Employed	Above $50	Yes	Social Media	Yes	Social Media	Yes			Yes	Social Media	No	No	No		Yes	No	None	No		No	No	Yes	Swimming pool	30 minutes	Yes	Yes	Recreational purposes	Yes	Health Professional
90	UNIZIK	1	Female	1	Off Campus	Christianity	Trader	Below $50 (#30,000)	No	Social Media	Yes	Social Media	No		Medical Outreach	No	Social Media	Yes	No	No		Yes	No	None	Yes	1 - 3 months	No	Yes	Yes	Swimming pool	Longer than an hour	Yes	Yes	Recreational purposes	No	Friend, Health Professional
91	UNIZIK	2	Female	4	Off Campus	Christianity	Trader	Above $50	Yes	School knowledge	Yes	Social Media	No			No		No	No	No		Yes	No	None	No				Yes	Swimming pool	Longer than an hour	Yes	No		Yes	Friend
92	UNIZIK	2	Female	3	Off Campus	Christianity	Trader	Below $50 (#30,000)	Yes	School knowledge	Yes	School knowledge	No			Yes	School knowledge	No	No	No		Yes	No	Sis	Yes	1 - 3 months	No		No			No	No		Yes	Friend
93	UNIZIK	1	Female	1	Off Campus	Christianity	Trading	Above $50	Yes	School knowledge	Yes	School knowledge	No			Yes	Social Media	No	No	No		No	No	Nobody	No				No			Yes	No		Yes	Mother
94	UNIZIK	2	Female	4	School Girls Hostel	Christianity	Business	Above $50	Yes	Social Media	No		No			No		Yes	No	No		Yes	No	nobody	Yes	1 - 3 months	Yes	No	Yes	Swimming pool	30 minutes	Yes	Yes	Source of water supply	Yes	Mother, Health Professional
95	UNIZIK	2	Female	3	Off Campus	Christianity	Trading	Above $50	Yes	School knowledge	Yes	School knowledge	No	Never been treated		Yes	School knowledge	No	No	No		No	No	None	No	7 months and above			No			Yes	No		Yes	Health Professional
96	UNIZIK	2	Female	4	Off Campus	Christianity	Civil servants	Above $50	Yes	School knowledge	No		No			No		Yes	No	No		Yes	No	None	No				Yes	Swimming pool	1 hour	Yes	No		Yes	Mother, Sibling, Health Professional
97	UNIZIK	2	Female	2	Off Campus	Christianity	Entrepreneurs	Below $50 (#30,000)	Yes	School knowledge	No		No			No		No	No	No		Yes	No	None	No		No		Yes	Beach	30 minutes	Yes	Yes	Recreational purposes	No	Mother, Health Professional
98	UNIZIK	2	Female	4	School Girls Hostel	Christianity	Business	Above $50	No		No		No			No		No	No	No		Yes	No	Non	No				Yes	Swimming pool	Longer than an hour	No	No		Yes	Mother, Friend, Health Professional
99	UNIZIK	2	Male	4	Off Campus	Christianity	Traders	Above $50	Yes	Social Media	No	Never heard of it	Yes	Doctor's Prescription	Medical Outreach	Yes	Social Media	Yes	Yes	No		Yes	No	We dont have it	Yes	1 - 3 months	Yes	No	Yes	Swimming pool, River	30 minutes	Yes	Yes	Recreational purposes	Yes	Mother
100	UNIZIK	2	Female	1	Off Campus	Christianity	Traders	Above $50	No	Social Media	No		No			No		No	No	No		No	No	Non	No				Yes	River, Beach	30 minutes	Yes	Yes	Recreational purposes	Yes	Mother, Health Professional
101	UNIZIK	2	Female	4	Off Campus	Christianity	business	Above $50	No		No		No			No		No	No	No		Yes	No	none	No				Yes	Swimming pool	Longer than an hour	No	No		No	none
102	UNIZIK	4	Female	6	School Girls Hostel	Christianity	Private Practice	Above $50	No		No		No			No		Yes	No	No		Yes	No	Nil	No				Yes	Swimming pool, River, Beach	Longer than an hour	Yes	No		Yes	Health Professional
103	UNIZIK	2	Female	5	Off Campus	Christianity	Entrepreneur	Above $50	Yes	School knowledge	Yes	Previous infection	No		Medical Outreach	Yes	School knowledge	No	Yes	No		No	Yes	Grandma	No		No	No	Yes	Swimming pool	30 minutes	Yes	No		Yes	Health Professional
104	UNIZIK	1	Female	2	St. Theresa Hostel	Christianity	Civil servants	Above $50	No	Schistosomiasis awareness campaign	Yes	Female Genital Schistosomiasis awareness campaign	No			No	Female Genital Schistosomiasis awareness campaign	No	No	No		No	No	None	No		No	No	Yes	Swimming pool	30 minutes	No	No		Yes	Mother
105	UNIZIK	2	Female	6	Off Campus	Christianity	Teachers	Above $50	Yes	School knowledge	No		No			Yes	School knowledge	No	No	No		Yes	No	None	No				Yes	Swimming pool	1 hour	Yes	No		Yes	Health Professional
106	UNIZIK	2	Female	4	Off Campus	Christianity	Lecturer and Business man	Above $50	Yes	School knowledge	Yes	Through a friend	No			No		No	No	No		No	No	None	No				No			No	No		Yes	Mother
107	UNIZIK	1	Female	3	Off Campus	Christianity	Business man	Below $50 (#30,000), Above $50	No	Don't know	No	None	No	None		No	Don't know	No	No	No	None	Yes	No	Me	No		No	No	No	None		No	No	None	Yes	Mother
108	UNIZIK	2	Female	4	Off Campus	Christianity	Medical Doctor	Above $50	Yes	School knowledge	No		No			No		No	No	No		Yes	No	N/A	No				No			No	No		Yes	Father, Sibling, Friend, Health Professional
109	UNIZIK	2	Female	6	St. Theresa Hostel	Christianity	Civil Servants	Above $50	Yes	School knowledge	No		No			No		Yes	No	No		Yes	No	none	No				Yes	Swimming pool	Longer than an hour	No	No		Yes	Mother, Sibling, Friend, Health Professional
110	UNIZIK	2	Female	4	Off Campus	Christianity	Traders	Below $50 (#30,000)	No		No		No			No		No	No	No		No	No	None	No				No			Yes	No		No	Mother
111	UNIZIK	1	Male	2	Off Campus	Christianity	Business man	Below $50 (#30,000)	Yes	School knowledge	No		No			No		Yes	No	Yes	Mom	No	Yes	Sister	No				Yes	Swimming pool	Longer than an hour	Yes	Yes	Recreational purposes	Yes	Sibling
112	UNIZIK	2	Female	3	Off Campus	Christianity	Civil servant	Above $50	Yes	School knowledge	Yes	School knowledge	No			Yes	School knowledge	No	No	No		No	No	None	No		No	No	Yes	Swimming pool	1 hour	No	No		Yes	Health Professional
113	UNIZIK	2	Female	4	Off Campus	Christianity	Trader	Above $50	Yes	School knowledge	Yes	School knowledge	No			No		No	No	No		Yes	No	Non	No				No			Yes	No		No	Sibling
114	UNIZIK	2	Female	5	Off Campus	Christianity	Civil servant	Below $50 (#30,000)	Yes	School knowledge	Yes	School knowledge	No			Yes	School knowledge	No	No	No		Yes	No	No family member	No				Yes	Swimming pool	30 minutes	Yes	No		Yes	Mother
115	UNIZIK	2	Female	3	Off Campus	Christianity	Business	Above $50	No		No		No			No		No	No	No		Yes	Yes	My eldest sister	No				No			No	No		Yes	Mother
116	UNIZIK	2	Female	3	Off Campus	Traditional Religion	Civil servant	Above $50	No		Yes	School knowledge	No			No		No	No	No		Yes	No	Me	No				No			No	No		No	Health Professional
117	UNIZIK	2	Female	3	Off Campus	Christianity	Business	Above $50	Yes	School knowledge	No		No			No		No	No	No		Yes	No	None	No				Yes	Swimming pool	30 minutes	Yes	Yes	Recreational purposes	No	Health Professional
118	UNIZIK	2	Female	5	St. Theresa Hostel	Christianity	Bakers	Above $50	Yes	School knowledge	No		Yes	Doctor's Prescription		No		No	No	No		Yes	No	Mother	No				No			Yes	Yes	Recreational purposes	Yes	Mother, Sibling, Friend, Health Professional
119	UNIZIK	1	Female	2	Off Campus	Christianity	Business	Above $50	Yes	Social Media	Yes	Social Media	No			No		No	No	No		No	No	None	No				No			No	No		Yes	Health Professional
120	UNIZIK	2	Female	3	Off Campus	Christianity	Business	Below $50 (#30,000)	No		No		No			No		Yes	No	No		Yes	No	None	No		No		Yes	Swimming pool	Longer than an hour	No	No		No	Friend, Fr
121	UNIZIK	2	Female	4	Off Campus	Christianity	Civil servants	Above $50	No		No		No			No		Yes	No	No		Yes	No	None	Yes	7 months and above	No	No	No			No	No		No	Health Professional
122	UNIZIK	2	Female	1	Off Campus	Christianity	Business man	Below $50 (#30,000)	Yes	School knowledge	Yes	School knowledge	No			No		No	No	No		Yes	No	No	No				Yes	Swimming pool	30 minutes	Yes	Yes	Recreational purposes	Yes	Health Professional
123	UNIZIK	2	Female	4	Off Campus	Christianity	Civil servant	Below $50 (#30,000)	No		No		No			No		No	No	No		Yes	No	No	No				Yes	Swimming pool	Longer than an hour	Yes	No		Yes	Friend
124	UNIZIK	2	Female	3	Off Campus	Christianity	Manger at elites suits	Above $50	Yes	Schistosomiasis awareness campaign	No	Non	Yes	Doctor's Prescription	Medical Outreach	No	Social Media	No	No	No		Yes	Yes	Me	No		No	No	Yes	Swimming pool	1 hour	No	No		Yes	Mother, Father
125	UNIZIK	2	Female	4	Off Campus	Christianity	Business	Above $50	No		No		No			No		Yes	No	No		Yes	No	None	No				No			Yes	No		Yes	Mother, Sibling, Friend, Health Professional
126	UNIZIK	1	Female	2	Off Campus	Christianity	Business man and a lawyer	Above $50	No		No		No			No		No	No	No		No	No	No one	No				No			No	No		Yes	Friend
127	UNIZIK	2	Female	3	Off Campus	Christianity	Trading	Below $50 (#30,000)	Yes	School knowledge	Yes	School knowledge	No			No	I don't know FGS infection	No	No	No		Yes	No	None	No		No	No	No	None		Yes	No	None	Yes	Health Professional
128	UNIZIK	1	Female	2	Off Campus	Christianity	Civil servant	Above $50	Yes	School knowledge	Yes	School knowledge	Yes	Doctor's Prescription		Yes	School knowledge	No	No	No		No	No	Nobody	No				No			No	No		No	Mother
129	UNIZIK	1	Female	1	Off Campus	Christianity	Business	Below $50 (#30,000)	No	Through a friend	No		Yes			No		No	No	No		Yes	No	No	No				No			No	No		No	Mother
130	UNIZIK	2	Female	1	School Girls Hostel	Christianity	Traders	Below $50 (#30,000)	Yes	School knowledge	Yes	School knowledge	No			No		No	No	No		No	No	Non	No				No			No	No		No	No one
131	UNIZIK	2	Female	4	Off Campus	Christianity	Teacher	Above $50	Yes	Social Media	No		No			No		No	No	No		Yes	No	None	No				No			Yes	No		Yes	Mother
132	UNIZIK	2	Female	4	Off Campus	Christianity	Enterpreneur	Above $50	Yes	School knowledge	Yes	School knowledge	No			No		Yes	No	No		Yes	No	None	No				No			Yes	No		Yes	Mother
133	UNIZIK	2	Female	4	Off Campus	Christianity	Trader/ Business	Above $50	Yes	School knowledge	Yes	Social Media	No			No		No	No	No		Yes	No	Me	No				No			Yes	No		Yes	Health Professional
134	UNIZIK	2	Female	6	Off Campus	Christianity	Business	Above $50	Yes	School knowledge	Yes	School knowledge	No			No		No	No	No		Yes	No	None	Yes	7 months and above		No	No	Swimming pool	Longer than an hour	No	No		Yes	Health Professional
135	UNIZIK	2	Female	2	School Girls Hostel	Christianity	Father-businessman, Mother-Nurse	Above $50	Yes	School knowledge	Yes	School knowledge	No			Yes	School knowledge	No	No	No		No	No	No	No				No			No	No		Yes	Mother
136	UNIZIK	2	Female	5	Off Campus	Christianity	Civil servants	Above $50	Yes	Social Media	Yes	Social Media	No			Yes	Social Media	Yes	No	No		Yes	Yes	Mother	No				No			Yes	No		No	Friend
137	UNIZIK	2	Female	4	Off Campus	Christianity	Bankers	Above $50	Yes	School knowledge	Yes	School knowledge	No			Yes	Female Genital Schistosomiasis awareness campaign	No	No	No		No	Yes	Sister	No		No	No	Yes	Swimming pool	30 minutes	No	No		Yes	Mother
138	UNIZIK	1	Female	1	St. Theresa Hostel	Traditional Religion	civil servants	Above $50	No		No		No			Yes	School knowledge	No	Yes	No		Yes	No	non	No				No			No	No	Religious purposes	Yes	Health Professional
139	UNIZIK	2	Female	2	School Girls Hostel	Christianity	Carpentry	Below $50 (#30,000)	Yes	Through a friend	Yes	Through a friend	No	Mass Administration of Medicines (MAMs)	Medical Outreach	Yes	School knowledge	No	No	No	none	Yes	No	none	Yes	4 - 6 months	Yes	No	Yes	Swimming pool	30 minutes	Yes	Yes	Recreational purposes	Yes	Mother
140	UNIZIK	2	Female	2	Off Campus	Christianity	Civil servant	Above $50	Yes	School knowledge	Yes	School knowledge	No			Yes	School knowledge	No	No	No		Yes	No	None	No		No		No			No	No		Yes	Mother
141	UNIZIK	1	Female	1	Off Campus	Christianity	Civil servants	Above $50	Yes	Through a friend	Yes	Through a friend	No			No		No	No	No		Yes	No	None	No	7 months and above	Yes	No	Yes	Swimming pool	30 minutes	Yes	No		No	Mother
142	UNIZIK	2	Female	3	Off Campus	Christianity	Traders	Above $50	Yes	School knowledge	No		No			Yes	School knowledge	No	No	No		Yes	No	None	No		No	No	No			No	No		No	None
143	UNIZIK	2	Female	2	Off Campus	Christianity	Trader	Above $50	No	School knowledge	No		No			No		No	No	No		No	No	None	No		No		No			Yes	No		Yes	Mother
144	UNIZIK	2	Female	4	Off Campus	Christianity	Traders	Below $50 (#30,000)	No		No		No			No		Yes	No	No		Yes	No	None	No				Yes	Swimming pool	30 minutes	Yes	No		Yes	Health Professional
145	UNIZIK	2	Female	2	Off Campus	Christianity	Mechanical engineering & Lecturer	Above $50	Yes	Social Media	Yes	Social Media	No			No		Yes	No	No		Yes	Yes	Mother	No				Yes	Swimming pool	Longer than an hour	No	No		Yes	Mother, Sibling, Health Professional
146	UNIZIK	2	Female	2	Off Campus	Christianity	Traders	Above $50	Yes	Social Media	Yes	Social Media	No			No		No	No	No		Yes	No	None	No				No			Yes	Yes	Source of water supply	Yes	Friend
147	UNIZIK	1	Female	2	Off Campus	Christianity	Business man and woman	Above $50	Yes	School knowledge	Yes	School knowledge	No			No		No	No	No		Yes	No	Nobody	No				Yes	Swimming pool	1 hour	Yes	No		Yes	Mother
148	UNIZIK	2	Female	5	School Girls Hostel	Christianity	Traders	Above $50	Yes	School knowledge	Yes	School knowledge	No			Yes	School knowledge	No	No	No		No	No	None	No				Yes	Swimming pool	Longer than an hour	Yes	No		Yes	Mother, Sibling, Friend, Health Professional
149	UNIZIK	2	Female	4	Off Campus	Christianity	Business	Above $50	No		No		No			No		No	No	No		No	No	None	No				No			Yes	No		No	Mother
150	UNIZIK	2	Female	3	School Girls Hostel	Christianity	Civil Servants	Above $50	Yes	School knowledge	No	I don't know	No	I've not been treated		No		Yes	No	No		Yes	No	No member	No				No			No	No		No	Health Professional
151	UNIZIK	1	Female	1	Off Campus	Christianity	Lecturer	Above $50	Yes	School knowledge	Yes	Social Media	No			Yes	Social Media	No	No	No		Yes	No	None	No		No	No	Yes	Swimming pool	1 hour	Yes	No		Yes	Mother
152	UNIZIK	2	Female	5	Off Campus	Christianity	Civil servant	Above $50	Yes	School knowledge	Yes	School knowledge	No			Yes	School knowledge	No	No	No		No	No	Nil	No				No			No	No		Yes	Mother
153	UNIZIK	2	Female	4	Off Campus	Christianity	Trading	Above $50	Yes	School knowledge	Yes	School knowledge	No			Yes	School knowledge	No	No	Yes	Niece	Yes	No	None	Yes	7 months and above	Yes	No	No	Swimming pool	1 hour	Yes	Yes	Recreational purposes	Yes	Mother
154	UNIZIK	2	Female	2	Off Campus	Christianity	Trading	Above $50	No	I have no information about it	No	No idea	No	No treatment		No	No information	No	No	No		No	No	Non	No				No			No	No		Yes	Health Professional
155	UNIZIK	2	Female	5	Off Campus	Christianity	Trader	Below $50 (#30,000)	Yes	School knowledge	Yes	School knowledge	No			Yes	School knowledge	Yes	No	No	None	Yes	No	None	Yes	1 - 3 months	Yes	No	Yes	Swimming pool	30 minutes	Yes	Yes	Recreational purposes	Yes	Health Professional
156	UNIZIK	2	Female	3	Off Campus	Christianity	Civil servant	Above $50	Yes	School knowledge	Yes	Through a friend	No	None		Yes	Through a friend	No	No	No		No	No	None	No				Yes	Swimming pool	Longer than an hour	No	No	None	No	None
157	UNIZIK	2	Female	4	Off Campus	Christianity	Preachers	Below $50 (#30,000)	Yes	Through a friend	Yes	Through a friend	No			Yes	School knowledge	No	No	No		No	No	No one	No				No			No	No		Yes	Mother
158	UNIZIK	2	Female	4	Off Campus	Christianity	Teaching	Below $50 (#30,000)	Yes	Social Media	Yes	Social Media	No	Nil		No	School knowledge	No	No	No		No	No	None	No		No	No	No			Yes	No		Yes	Friend
159	UNIZIK	2	Female	5	Off Campus	Christianity	Traders	Below $50 (#30,000)	No		No		No			No		No	No	No		Yes	No	No	No				Yes	Swimming pool	Longer than an hour	Yes	No		Yes	Health Professional
160	UNIZIK	1	Female	1	Off Campus	Christianity	Business	Above $50	Yes	School knowledge	Yes	School knowledge	No	Mass Administration of Medicines (MAMs)	Medical Outreach	Yes	School knowledge	No	No	No	Non	Yes	No	Non	No	1 - 3 months	No	No	Yes	Swimming pool	30 minutes	No	Yes	Recreational purposes	Yes	Mother
161	UNIZIK	2	Female	2	Off Campus	Christianity	Business men and women	Above $50	Yes	School knowledge	No		No			No		No	No	No		No	No	Nobody	No				Yes	River	30 minutes	Yes	Yes	Recreational purposes	No	Nobody
162	UNIZIK	2	Female	2	Off Campus	Christianity	Teacher	Below $50 (#30,000)	Yes	Social Media	Yes	Social Media	No	No		Yes	Social Media	No	No	No		No	No	None	No		No		No			No	No		No	Friend, Health Professional
163	UNIZIK	1	Female	1	Off Campus	Christianity	Journalists and business	Above $50	Yes		Yes	Through a friend	No			No		Yes	No	No		Yes	No	None	No				Yes	Swimming pool	1 hour	Yes	No		Yes	Health Professional
164	UNIZIK	1	Female	2	Off Campus	Christianity	Public servant	Above $50	Yes	School knowledge	No	School knowledge	No			No		No	No	No		No	No	No one	No				No			Yes	No		Yes	Mother
165	UNIZIK	2	Female	1	Off Campus	Christianity	Trader	Above $50	No		No		No			No		No	No	No		Yes	No	None	No				No			No	No		Yes	Mother
166	UNIZIK	2	Female	1	School Girls Hostel	Christianity	Teaching and Trading	Above $50	No		No		No			No		No	No	No		No	No	I don't know	No				Yes	Swimming pool	Longer than an hour	Yes	No		Yes	Mother
167	UNIZIK	2	Female	3	Off Campus	Christianity	Business	Above $50	Yes	Social Media	Yes	Social Media	No			Yes	Social Media	No	No	No	None	Yes	No	None	No		Yes	No	Yes	Swimming pool	1 hour	Yes	Yes	Recreational purposes	Yes	Sibling
168	UNIZIK	1	Female	1	School Girls Hostel	Christianity	Trading	Above $50	No	School knowledge	No	School knowledge	No	Doctor's Prescription	Church	No	School knowledge	Yes	Yes	No	None	Yes	Yes	None	No	1 - 3 months	No	No	No	Swimming pool	Longer than an hour	No	No	Recreational purposes	No	Friend
169	UNIZIK	2	Female	4	Off Campus	Christianity	Business	Below $50 (#30,000)	Yes	Social Media	Yes	Social Media	No			Yes	Social Media	No	No	No		Yes	Yes	Aunty	No				No			Yes	No		Yes	Health Professional
170	UNIZIK	2	Female	3	Off Campus	Christianity	Enterprenue	Above $50	No	Through a friend	No	Through a friend	No			No		Yes	No	No		No	No	No family member	No				No			No	No		No	Nobody
171	UNIZIK	1	Female	1	Off Campus	Christianity	Engineer	Below $50 (#30,000)	Yes	School knowledge	Yes	Through a friend	No			Yes	Through a friend	No	No	No		No	No	Non	No				No			Yes	No		Yes	Mother
172	UNIZIK	2	Female	4	Off Campus	Christianity	Business owners	Above $50	Yes	School knowledge	No		No			No		Yes	No	No		Yes	No	None	No				Yes	Swimming pool	30 minutes	No	No		Yes	Friend
173	UNIZIK	1	Female	2	School Girls Hostel	Christianity	Entrepreneurs	Above $50	Yes	School knowledge	Yes	Social Media	No			No		No	No	No		No	No	Nobody	No		No		Yes	Swimming pool		No	No		No	Health Professional
174	UNIZIK	1	Female	1	Off Campus	Christianity	Civil servants	Above $50	No		No		No			No		No	No	No		Yes	No	No one	No				No			No	No		Yes	Health Professional
175	UNIZIK	2	Female	4	Off Campus	Christianity	Civil servant	Above $50	Yes	School knowledge	No		No			No		No	No	No		Yes	No	None	No				Yes	Swimming pool	1 hour	No	No		Yes	Mother, Sibling, Health Professional
176	UNIZIK	1	Female	1	Off Campus	Christianity	Business	Below $50 (#30,000), Above $50	No		No		No			No		No	No	No		Yes	No	None	No		No		No			Yes	No		No	Mother
177	UNIZIK	1	Female	1	Off Campus	Christianity	Businesss	Above $50	No		No		No			No		No	Yes	No		Yes	Yes	Aunt	No		No		Yes	Swimming pool	Longer than an hour	Yes	No		Yes	Health Professional
178	UNIZIK	1	Female	1	Off Campus	Christianity	Business man	Above $50	Yes	Social Media	Yes	Social Media	No			Yes	Social Media	No	No	No		Yes	Yes	My sister	No		No	No	No			No	No		No	Health Professional
179	UNIZIK	2	Female	2	Off Campus	Christianity	Civil savent	Below $50 (#30,000)	Yes	School knowledge	No		Yes			No		Yes	No	No		No	No	None	No				No			Yes	No		No	Mother
180	UNIZIK	1	Female	1	Off Campus	Christianity	Civil servants	Above $50	Yes	Through a friend	Yes	Through a friend	No			No		No	No	No		Yes	No	No one	No				No			No	No		Yes	Health Professional
181	UNIZIK	2	Female	4	Off Campus	Christianity	Entrepreneurs	Above $50	No		No		No			Yes	School knowledge	No	No	No		Yes	No	I can't remember	No				Yes	Swimming pool	1 hour	No	No		Yes	Mother
182	UNIZIK	1	Female	1	Off Campus	Christianity	Civil servants	Above $50	Yes	Social Media	No		No			No		No	No	No		No	No	None	No				No			Yes	No		Yes	Mother
183	UNIZIK	2	Prefer not to say	2	Off Campus	Christianity	Civil workers	Above $50	Yes	School knowledge	Yes	School knowledge	No			No		No	No	No		Yes	Yes	Mum	No				Yes	Lake	Longer than an hour	Yes	No	Recreational purposes	Yes	Health Professional
184	UNIZIK	2	Female	1	Off Campus	Christianity	Civil servants	Above $50	Yes	Social Media	Yes	Social Media	No			Yes	Social Media	Yes	No	No		Yes	Yes	Mother	Yes	1 - 3 months	No	No	No			No	No		Yes	Mother
185	UNIZIK	1	Female	1	Off Campus	Christianity	Civil servants	Above $50	Yes	Social Media	Yes	Social Media	No			No		No	No	No		No	No	None	No				No			Yes	No		Yes	Mother, Friend, Health Professional
186	UNIZIK	1	Female	1	Off Campus	Christianity	Pharmacist	Above $50	Yes	Social Media	Yes	Social Media	No			Yes	Social Media	Yes	No	No		Yes	No	None	No				No			Yes	No		No	Sibling
187	UNIZIK	1	Female	1	Off Campus	Christianity	Business	Below $50 (#30,000), Above $50	No		No		No			No		No	No	No		No	No	None	No				No			No	No		Yes	Health Professional
188	UNIZIK	2	Female	4	Off Campus	Christianity	Trader	Above $50	Yes	School knowledge	Yes	School knowledge	No			Yes	School knowledge	No	Yes	No		Yes	No	None	No				Yes	Swimming pool	Longer than an hour	No	No		Yes	Friend
189	UNIZIK	2	Female	1	Off Campus	Christianity	Civil servants	Above $50	Yes	Social Media	Yes	Social Media	No			Yes	Social Media	Yes	No	No		Yes	Yes	Mother	Yes	1 - 3 months	No	No	No			No	No		Yes	Mother
190	UNIZIK	1	Female	1	Off Campus	Christianity	Buisness	Above $50	No		No		No			Yes	School knowledge	No	No	No		Yes	Yes	My mum	No				Yes	Swimming pool	1 hour	No	Yes	Recreational purposes	No	Mother
191	UNIZIK	1	Female	1	Off Campus	Christianity	Business	Below $50 (#30,000), Above $50	No		No		No			No		No	No	No	None	No	No	None	No				Yes	Swimming pool	30 minutes	No	No	Recreational purposes	Yes	Health Professional
192	UNIZIK	1	Female	1	Elmada Hostel	Christianity	Business man and civil servant	Above $50	Yes	School knowledge	Yes	School knowledge	No	Never had it	Medical Outreach	Yes	School knowledge	Yes	No	No	Nobody	Yes	No	Nobody	No				Yes	Swimming pool	Longer than an hour	Yes	No	I don't visit	No	Mother, Health Professional
193	UNIZIK	2	Female	4	Off Campus	Christianity	Traders	Below $50 (#30,000)	Yes	School knowledge	Yes	School knowledge	No			Yes	School knowledge	Yes	No	No		Yes	No	None	No				No			No	No		No	None
194	UNIZIK	1	Female	1	Off Campus	Christianity	Trader	Above $50	Yes	Social Media	No		No			No		No	No	No		Yes	No	No	No		No	No	No			No	No		No	Friend
195	UNIZIK	2	Female	4	Off Campus	Christianity	Business	Above $50	No	None	No	Female Genital Schistosomiasis awareness campaign	No	None	Community	No	School knowledge	Yes	No	No	None	Yes	No	None	No	7 months and above	No	No	No	None	30 minutes	No	No	None	No	None
196	UNIZIK	2	Female	1	Off Campus	Christianity	Real estate management & public servant	Above $50	No		No		No			No		No	No	No		No	No	No family member	No				No	no water body		Yes	No	i dont visit	Yes	Mother, mother
197	UNIZIK	1	Female	3	Off Campus	Christianity	Business owners	Above $50	Yes	School knowledge	Yes	School knowledge	No			Yes	School knowledge	No	No	No		Yes	No	None	Yes	7 months and above	Yes	No	No			Yes	No		Yes	Mother, Health Professional
198	UNIZIK	2	Female	3	Off Campus	Christianity	Trader	Below $50 (#30,000)	Yes	School knowledge	Yes	School knowledge	No			Yes	School knowledge	No	No	No		Yes	No	Me	No				Yes	Swimming pool	Longer than an hour	No	No		Yes	Health Professional
199	UNIZIK	2	Female	4	Off Campus	Christianity	Teachers	Above $50	Yes	School knowledge	Yes	School knowledge	No			No		No	No	No		Yes	No	Nobody	No				No			No	No		No	Health Professional
200	UNIZIK	2	Female	4	Off Campus	Christianity	Teaching	Above $50	Yes	School knowledge	Yes	School knowledge	No			Yes	School knowledge	No	No	No		No	No	Nobody	No				No			No	No		No	Health Professional
201	UNIZIK	2	Female	3	Off Campus	Christianity	Trader	Below $50 (#30,000)	Yes	School knowledge	Yes	School knowledge	No			Yes	School knowledge	No	No	No		Yes	No	Me	No				Yes	Swimming pool	Longer than an hour	No	No		Yes	Health Professional
202	UNIZIK	2	Female	2	Off Campus	Christianity	Public servants	Above $50	No		No		No			Yes	Social Media	Yes	No	No		Yes	No	Nobody	No				Yes	Swimming pool	Longer than an hour	Yes	Yes	Recreational purposes	No	Husband
203	UNIZIK	2	Female	4	Off Campus	Christianity	Both own a business	Above $50	Yes	School knowledge	Yes	School knowledge	No	Never treated one	Medical Outreach	Yes	School knowledge	No	No	No		Yes	No	No family member	No		No	No	Yes	Swimming pool	30 minutes	No	No	No purpose	Yes	Health Professional
204	UNIZIK	1	Female	1	Off Campus	Christianity	Teacher	Above $50	Yes	School knowledge	Yes	School knowledge	No			Yes	School knowledge	No	No	No		No	No	No member	No				No	Swimming pool		Yes	Yes	Recreational purposes	Yes	Health Professional
205	UNIZIK	2	Female	1	Off Campus	Christianity	Trade	Above $50	No		No		No			No		No	No	No		Yes	Yes	My elder sister	No				No			Yes	Yes	Tourism	Yes	Spouse
206	UNIZIK	2	Female	3	Off Campus	Christianity	Business	Above $50	Yes	School knowledge	Yes	School knowledge	No			No		No	No	No		Yes	No	No one	No				No			Yes	No		No	No one, I'll rather Google it
207	UNIZIK	1	Female	1	Off Campus	Christianity	Business	Below $50 (#30,000)	Yes	Social Media	Yes	Social Media	No	None		No	None	No	No	No	None	No	No	None	No				No	None		Yes	No	None	Yes	Mother
208	UNIZIK	2	Prefer not to say	2	School Girls Hostel	Christianity	Trader	Below $50 (#30,000)	No		No	School knowledge	No	Mass Administration of Medicines (MAMs)	School	No		No	No	No		No	No	None	No		No	No	No			No	No		Yes	Friend
209	UNIZIK	1	Female	1	Off Campus	Christianity	Banker	Below $50 (#30,000)	Yes	Through a friend	Yes	Social Media	No			Yes	School knowledge	No	No	No		No	No	Nil	No		Yes	No	No		30 minutes	No	Yes	Source of water supply	Yes	Mother
210	UNIZIK	2	Female	3	Off Campus	Traditional Religion	Retired	Below $50 (#30,000)	No	Social Media	No	No	No	No	Community	No	No	No	No	No		No	No	No	No				No			Yes	No		Yes	Health Professional
211	UNIZIK	2	Female	4	Off Campus	Christianity	Mom_Chemist	Above $50	No		No		Yes			No		Yes	Yes	No		Yes	No	No	No				No			No	No		No	Mother, Sibling
212	UNIZIK	2	Female	3	Off Campus	Christianity	Business men	Above $50	Yes	School knowledge	Yes	School knowledge	No			Yes	School knowledge	No	Yes	No		Yes	No	None	No				No			Yes	No		Yes	Mother, Health Professional
213	UNIZIK	2	Female	2	Off Campus	Christianity	Businessman/woman	Above $50	Yes	School knowledge	No		No			No		No	No	No		Yes	No	Didn't get one	No				Yes	Swimming pool	Longer than an hour	No	No		Yes	Sibling
214	UNIZIK	2	Female	3	School Girls Hostel	Christianity	Entrepreneurs	Above $50	Yes	School knowledge	No		No			No		No	No	No		No	No	None...	No				No			Yes	No		Yes	Mother
215	UNIZIK	1	Female	1	Off Campus	Christianity	Business	Above $50	No		No		No			No		Yes	No	No		Yes	No	None	No				No			No	No		Yes	Health Professional
216	UNIZIK	2	Prefer not to say	5	Off Campus	Christianity	Traders	Above $50	Yes	School knowledge	Yes	School knowledge	No			Yes	School knowledge	No	No	Yes	Mum	No	Yes	Mum	No				Yes	Swimming pool	Longer than an hour	Yes	No		Yes	Friend, Health Professional
217	UNIZIK	2	Female	4	Off Campus	Christianity	civil servant	Above $50	Yes	School knowledge	No		No			No		No	No	No		Yes	No	nobody	No				Yes	Swimming pool	30 minutes	Yes	No		Yes	Mother, Health Professional
218	UNIZIK	2	Female	1	Off Campus	Christianity	Civil servants	Above $50	Yes	Through a friend	Yes	Through a friend	No			Yes	Through a friend	No	No	No		No	No	None	No		No	No	No			No	No		Yes	Health Professional
219	UNIZIK	2	Female	3	Off Campus	Christianity	Trader	Above $50	Yes	School knowledge	No		No			Yes	School knowledge	Yes	No	No		Yes	No	None	No		No	No	Yes	Swimming pool	Longer than an hour	No	No		Yes	Health Professional
220	UNIZIK	2	Female	3	School Girls Hostel	Christianity	Businessman and lecturer	Above $50	Yes	School knowledge	No		No			No		Yes	Yes	No		Yes	No	Nobody	No				No			No	No		Yes	Mother
221	UNIZIK	2	Female	4	Off Campus	Christianity	Business	Below $50 (#30,000)	Yes	School knowledge	Yes	School knowledge	No			Yes	School knowledge	No	No	No		Yes	No	None	Yes		Yes	No	Yes	Swimming pool	1 hour	Yes	No		Yes	Mother, Health Professional
222	UNIZIK	1	Female	2	Off Campus	Christianity	Traders	Above $50	Yes	School knowledge	No		No			Yes	School knowledge	No	No	No		Yes	No	None	No				No			No	No		No	Mother
223	UNIZIK	2	Female	4	Off Campus	Christianity	Business man	Above $50	Yes	School knowledge	No		No			No		No	No	No		Yes	No	None	No		No	No	No			No	Yes	Recreational purposes	No	Mother
224	UNIZIK	2	Female	2	Off Campus	Christianity	Traders	Above $50	No		No		No			No		No	No	No		Yes	Yes	My sister	No		No	No	Yes	Swimming pool	30 minutes	Yes	Yes	Source of water supply	No	Mother
225	UNIZIK	2	Female	1	Off Campus	Christianity	Pharmacist	Above $50	No		No		No			No		No	No	Yes	Mum	Yes	No	Mum	No		No		No			Yes	No		Yes	Mother
226	UNIZIK	2	Female	1	Off Campus	Christianity	Business	Above $50	No		No		No			Yes	Through a friend	Yes	No	No		Yes	No	None	No		No	No	No			No	No		Yes	Aunty
227	UNIZIK	1	Female	1	School Girls Hostel	Christianity	Civil servants	Above $50	Yes	School knowledge	Yes	School knowledge	No			Yes	School knowledge	No	No	No		No	No	None	No				No			Yes	No		Yes	Mother, Friend
228	UNIZIK	2	Female	4	Off Campus	Christianity	Business man and woman	Above $50	No	Through a friend	No	Through a friend	No	Over The Counter		No		No	No	No		Yes	No	None	No				Yes	Swimming pool	30 minutes	Yes	No	Recreational purposes	No	Mother
229	UNIZIK	2	Female	5	St. Theresa Hostel	Christianity	Engineer, caterer	Above $50	No		No		No			No		Yes	No	No		Yes	No	No family member	Yes	7 months and above	No	No	Yes	Swimming pool	Longer than an hour	No	No		Yes	Friend
230	UNIZIK	2	Female	4	Off Campus	Christianity	Business	Above $50	Yes	School knowledge	Yes	School knowledge	No			No		No	No	No		No	No	None	No				Yes	Swimming pool	Longer than an hour	Yes	No		Yes	Health Professional
231	UNIZIK	1	Prefer not to say	1	Off Campus	Christianity	Traders	Below $50 (#30,000)	Yes	Social Media	Yes	Social Media	No			No		No	No	No		No	No	None	No				No			No	No		No	Nobody
232	UNIZIK	2	Female	6	Off Campus	Christianity	Civil Servant.	Above $50	Yes	School knowledge	Yes	School knowledge	No			No		No	No	No		Yes	No	None	No				No			No	No		No	Health Professional
233	UNIZIK	2	Female	3	Off Campus	Christianity	Traders	Above $50	Yes	School knowledge	Yes	School knowledge	No			No		No	No	No		No	No	None	No				No			No	No		Yes	Health Professional
234	UNIZIK	1	Female	1	Off Campus	Christianity	Trading	Below $50 (#30,000)	Yes	Social Media	No		No			No		No	No	No		No	No	None	No				Yes	Swimming pool	30 minutes	No	No		Yes	Mother
235	UNIZIK	1	Female	1	Off Campus	Christianity	Business tycoon	Above $50	No		No		No			No		No	No	No	None	Yes	No	None	No				No			No	No		Yes	Mother
236	UNIZIK	2	Female	2	School Girls Hostel	Christianity	Business	Above $50	No		No		No			No		No	No	No		Yes	No	None	No				No			Yes	No		Yes	Mother
237	UNIZIK	2	Female	4	Off Campus	Christianity	Business	Above $50	Yes	School knowledge	Yes	School knowledge	No			No		No	No	No		No	No	none	No				Yes	Swimming pool	30 minutes	Yes	Yes	Recreational purposes	Yes	Mother, Sibling, Friend
238	UNIZIK	2	Female	3	Off Campus	Christianity	Business	Below $50 (#30,000), Above $50	Yes	Social Media	Yes	Social Media	No			Yes	Social Media	No	No	No		No	No	None	Yes	1 - 3 months	No	No	No			No	No		Yes	Mother
239	UNIZIK	1	Female	2	Off Campus	Christianity	Businessman/ woman	Below $50 (#30,000)	Yes	School knowledge	No		No			No		No	No	No		No	No	None	No				Yes	Swimming pool	1 hour	No	No		Yes	Mother
240	UNIZIK	1	Female	2	Off Campus	Christianity	Civil servants	Above $50	No		No	School knowledge	No			No		No	No	No		Yes	No	No body	No				No			Yes	No		Yes	Mother, Health Professional
241	UNIZIK	2	Female	3	Off Campus	Christianity	Father - Engineer; Mother - Teacher	Above $50	No		No		No			No		Yes	No	No		No	No	.	No				Yes	Swimming pool	1 hour	No	No		No	Mother
242	UNIZIK	2	Female	4	Off Campus	Christianity	Building Contractor	Above $50	Yes	School knowledge	Yes	School knowledge	No	No		Yes	School knowledge	No	No	No		Yes	No	Non	No				No			No	No		Yes	Health Professional
243	UNIZIK	1	Female	4	Off Campus	Christianity	Building contractor	Below $50 (#30,000)	Yes	School knowledge	Yes	School knowledge	No			Yes	School knowledge	No	No	No		Yes	No	Non	Yes	7 months and above	Yes	No	No			No	No		Yes	Health Professional
244	UNIZIK	2	Female	5	Off Campus	Christianity	Business	Above $50	Yes	Through a friend	No	Through a friend	No			No	Through a friend	Yes	No	No		Yes	No	I	Yes	4 - 6 months	No	No	No			No	Yes	Source of water supply	Yes	Health Professional
245	UNIZIK	2	Female	1	School Girls Hostel	Christianity	Business	Below $50 (#30,000)	No		No		No			No		No	No	No		Yes	Yes	Mother	No		No		No			Yes	No		No	Mother
246	UNIZIK	2	Female	4	Off Campus	Christianity	Business people	Above $50	Yes	School knowledge	Yes	School knowledge	No			No		Yes	No	No		Yes	No	None	No		No		No			Yes	No		No	None
247	UNIZIK	2	Female	1	Off Campus	Christianity	Business	Above $50	No		No		No			No		Yes	No	No		Yes	No	None	No				No			Yes	No		Yes	Best friend
248	UNIZIK	1	Female	2	Off Campus	Christianity	Business tycoon	Above $50	No		Yes	School knowledge	No			No		Yes	No	No		Yes	No		No				No			No	No		Yes	Health Professional
249	UNIZIK	2	Female	3	Off Campus	Christianity	Business man	Above $50	No		No		No			No		No	No	No		Yes	Yes	My grandma	No				No			Yes	Yes	Source of water supply	Yes	My boyfriend
250	UNIZIK	1	Female	2	Off Campus	Christianity	Business	Above $50	Yes	School knowledge	Yes	School knowledge	No			Yes	School knowledge	No	No	No		Yes	No		No				No			Yes	Yes	Source of water supply	Yes	Mother
251	UNIZIK	2	Female	4	School Girls Hostel	Christianity	Business	Above $50	Yes	Social Media	Yes	Social Media	No			Yes	Social Media	No	No	No		Yes	No		Yes		Yes	No	Yes	Swimming pool	1 hour	Yes	Yes	Recreational purposes	Yes	Mother
252	UNIZIK	2	Female	4	School Girls Hostel	Christianity	Trader	Above $50	Yes	School knowledge	Yes	School knowledge	No			No		No	No	No		No	No		No				Yes			Yes	No		Yes	Mother, Health Professional
253	UNIZIK	1	Female	1	School Girls Hostel	Christianity	Business	Above $50	No		No		No			No		Yes	No	No		Yes	No		No				No			Yes	No		No	Mother
254	UNIZIK	2	Female	3	Off Campus	Christianity	Mother - Teacher Father - Trader	Above $50	Yes	School knowledge	Yes	School knowledge	No			Yes	School knowledge	No	No	No		Yes	No		No				No			No	No		Yes	Mother
255	UNIZIK	1	Female	1	Off Campus	Christianity	Tailoring	Above $50	Yes	Through a friend	Yes	Through a friend	No			Yes	Through a friend	Yes	No	No		No	No		No			No	Yes	Swimming pool, Beach	1 hour	No	No		Yes	Mother
256	UNIZIK	2	Female	5	School Girls Hostel	Christianity	Typist	Above $50	Yes	School knowledge	Yes	School knowledge	No			Yes	School knowledge	No	No	No		Yes	No		Yes	7 months and above	No	Yes	No			Yes	No		Yes	Mother, Health Professional
257	UNIZIK	2	Female	3	Off Campus	Christianity	Civil servants	Above $50	No		Yes	Through a friend	No			No		No	No	No		No	No	None	No		No	No	Yes	Swimming pool	Longer than an hour	Yes	No		No	Health Professional
258	UNIZIK	1	Female	1	Off Campus	Christianity	Business	Above $50	No		No		No			No		No	No	No		No	No		No				Yes	Swimming pool	Longer than an hour	Yes	Yes	Recreational purposes	Yes	Mother
259	UNIZIK	1	Female	2	Off Campus	Christianity	Accountant	Above $50	No	Schistosomiasis awareness campaign	Yes	Social Media	No	Doctor's Prescription	Medical Outreach	No	Social Media	No	No	No	None	Yes	No	None	No	7 months and above	No	No	No	Swimming pool	30 minutes	No	No	Recreational purposes	Yes	Health Professional
260	UNIZIK	1	Female	1	Off Campus	Christianity	Business	Above $50	No	From my school groupchat	Yes	Social Media	No	I've never treated Praziquantel	School	No	Social Media	No	No	No	None	No	No	None	No	1 - 3 months	Yes	No	No	I don't swim	30 minutes	No	Yes	Source of water supply	Yes	Mother
261	UNIZIK	2	Female	1	Off Campus	Christianity	Assistant MD	Above $50	No		No		No			No		No	No	No		Yes	No		No		No		No			No	No		No	Mother
262	UNIZIK	1	Female	1	Elmada Hostel	Christianity	Chemical industrialist	Above $50	Yes	School knowledge	No		No			No		Yes	No	No		Yes	No		No				No			No	No		No	Mother, Health Professional
263	UNIZIK	2	Female	4	Off Campus	Christianity	Businesses	Above $50	Yes	School knowledge	Yes	School knowledge	No	Doctor's Prescription		Yes	School knowledge	Yes	Yes	No		Yes	Yes	Mom	Yes	7 months and above	No	No	No			Yes	No		Yes	Friend, Health Professional
264	UNIZIK	2	Female	4	Off Campus	Christianity	Entrepreneurs	Above $50	Yes	Social Media	Yes	Social Media	No			No		No	No	No		Yes	No		No				No			No	No		Yes	Health Professional
265	UNIZIK	2	Female	3	Off Campus	Christianity	Business	Above $50	Yes	Schistosomiasis awareness campaign	No	Female Genital Schistosomiasis awareness campaign	No	Doctor's Prescription	Medical Outreach	No		Yes	No	No		Yes	No		No		Yes	No	Yes	Swimming pool	Longer than an hour	Yes	No		Yes	Health Professional
266	UNIZIK	2	Female	2	Off Campus	Christianity	Civil servants	Above $50	Yes	School knowledge	No		No			Yes	Social Media	Yes	No	No		Yes	No		Yes	1 - 3 months	Yes	Yes	No			Yes	No		Yes	Health Professional
267	UNIZIK	2	Female	3	Off Campus	Christianity	Accountant	Above $50	Yes	School knowledge	Yes	Social Media	No			Yes	School knowledge	Yes	No	No		Yes	No		Yes	7 months and above	No	No	Yes	Swimming pool, river	Longer than an hour	Yes	Yes	Recreational purposes	Yes	Health Professional
268	UNIZIK	2	Female	4	Off Campus	Christianity	Civil servants	Above $50	No	Schistosomiasis awareness campaign	No	Female Genital Schistosomiasis awareness campaign	No	Never had it		No	Female Genital Schistosomiasis awareness campaign	Yes	No	No		Yes	No		Yes	1 - 3 months	No	Yes	Yes	Swimming pool	Longer than an hour	No	No		Yes	Health Professional
269	UNIZIK	2	Female	4	Off Campus	Christianity	TRADING	Above $50	Yes	Schistosomiasis awareness campaign	Yes	Female Genital Schistosomiasis awareness campaign	No			Yes	Female Genital Schistosomiasis awareness campaign	No	No	No		Yes	No		No		No	No	No			Yes	Yes	Source of water supply, Recreational purposes	Yes	Sibling, Health Professional
270	UNIZIK	2	Female	4	Off Campus	Christianity	Medical doctors	Above $50	Yes	School knowledge	Yes	School knowledge	No			No		No	No	No	None	No	No	Just me	Yes	7 months and above	No	No	Yes	Swimming pool	Longer than an hour	No	No		Yes	Mother
271	UNIZIK	2	Female	4	Off Campus	Christianity	Accountant	Above $50	No	Social Media	No		No			No		No	No	No		Yes	No		No				No			Yes	No		No	Mother
272	UNIZIK	2	Female	2	Off Campus	Christianity	Business oriented	Above $50	No		No		No			No		Yes	No	No		Yes	No		No	7 months and above	No	No	No			No	No		No	Health Professional
273	UNIZIK	2	Female	4	Off Campus	Christianity	Business	Above $50	Yes	School knowledge	No		Yes	Over The Counter		Yes	School knowledge	Yes	No	No		Yes	No		Yes	4 - 6 months	Yes	No	Yes	Swimming pool	30 minutes	No	No		Yes	Health Professional
274	UNIZIK	1	Female	2	Off Campus	Christianity	Civil Servants	Above $50	No	Through a friend	No	Through a friend	No			No		Yes	No	No		Yes	No		No				Yes			No	No		Yes	Mother
275	UNIZIK	2	Female	1	Off Campus	Christianity	Civil servant	Above $50	No	none	Yes	Social Media	No	none		No	none	Yes	No	No	None	No	No	None	No		No	No	No	None		No	No	None	No	None
276	UNIZIK	2	Female	4	Off Campus	Christianity	Business	Above $50	Yes	School knowledge	Yes	School knowledge	No			Yes	School knowledge	Yes	No	No	None	Yes	No	None	Yes	7 months and above	No	No	No	None	30 minutes	Yes	No	I don't visit	No	Health Professional
277	UNIZIK	2	Female	3	St. Theresa Hostel	Christianity	Business	Below $50 (#30,000)	No		No		No			No		No	No	No		No	No		No		No		Yes	Swimming pool	30 minutes	No	No		Yes	Mother
278	UNIZIK	2	Female	4	Off Campus	Christianity	Pastors	Above $50	No		No		No			No		No	No	No		Yes	No		No				Yes	Swimming pool	Longer than an hour	Yes	No		No	Mother
279	UNIZIK	1	Female	2	Off Campus	Christianity	Business	Above $50	No	School knowledge	Yes	School knowledge	No			Yes	School knowledge	No	No	No		No	No		No				Yes	Swimming pool	30 minutes	Yes	Yes	Source of water supply	No	Mother
280	UNIZIK	2	Female	6	Off Campus	Christianity	business	Above $50	Yes	School knowledge	Yes	Through a friend	No			Yes	Through a friend	Yes	No	No		Yes	No		No				No			No	No		Yes	Health Professional
281	UNIZIK	2	Female	2	Off Campus	Christianity	Business man	Below $50 (#30,000)	No		No		No			No		Yes	No	No		Yes	No		No				Yes	Swimming pool, River, Beach	30 minutes	No	Yes	Recreational purposes	Yes	Mother, Sibling, Friend
282	UNIZIK	2	Female	4	Off Campus	Christianity	Civil servants	Above $50	No		No		No			No		No	No	No		No	No		No				Yes	Swimming pool	30 minutes	Yes	Yes	Source of water supply	Yes	Mother
283	UNIZIK	1	Female	3	Off Campus	Christianity	Public servant	Below $50 (#30,000)	Yes	Social Media	Yes	Social Media	No			Yes	School knowledge	Yes	No	No		Yes	No		No				Yes	Swimming pool	Longer than an hour	Yes	No		Yes	Friend
284	UNIZIK	2	Female	2	Off Campus	Christianity	Lecturer	Above $50	No		No		No			No		No	No	No		Yes	No		No		No	No	No			Yes	No		No	Mother
285	UNIZIK	2	Female	3	Off Campus	Christianity	Civil servant	Above $50	No	I don't know it	No		No			No	Through a friend	Yes	No	No		Yes	No		No		No		No			No	No		Yes	Health Professional
286	UNIZIK	2	Female	4	School Girls Hostel	Christianity	Engineer Nurse	Above $50	No		No		No			No		No	No	No		Yes	No		No				No			No	No		Yes	Health Professional
287	UNIZIK	2	Female	5	Off Campus	Christianity	Student	Above $50	Yes	Through a friend	Yes	Through a friend	No			Yes	School knowledge	Yes	Yes	Yes	Mother	Yes	Yes	Mother	Yes	1 - 3 months	Yes	No	Yes	River	1 hour	Yes	Yes	Recreational purposes, Occupational purposes	Yes	Health Professional
288	UNIZIK	1	Female	2	School Girls Hostel	Christianity	Traders	Below $50 (#30,000)	Yes	on the net	No	Just searched it	No	Not been treated		Yes	Social Media	No	No	No	Granddad	Yes	No	Don't know	Yes	7 months and above	No	No	No	None		Yes	No	None	Yes	Friend, Health Professional
289	UNIZIK	1	Female	2	Off Campus	Christianity	Civil servant	Above $50	Yes	Schistosomiasis awareness campaign	Yes	Female Genital Schistosomiasis awareness campaign	No			No		No	No	No		No	No		No		No		Yes	Swimming pool	1 hour	Yes	Yes		Yes	Mother
290	UNIZIK	1	Female	2	Off Campus	Christianity	Trading	Below $50 (#30,000)	No		No		No			No		No	No	No		Yes	No		No		No	No	No			No	No		Yes	Friend, Health Professional
291	UNIZIK	2	Female	4	Off Campus	Christianity	Teaching	Below $50 (#30,000)	Yes	Through a friend	Yes	Female Genital Schistosomiasis awareness campaign	Yes	Mass Administration of Medicines (MAMs)	Community	No	Female Genital Schistosomiasis awareness campaign	Yes	No	No		Yes	No		No				Yes	Swimming pool	Longer than an hour	Yes	Yes	Recreational purposes	No	Mother
292	UNIZIK	2	Female	5	Off Campus	Christianity	Teacher	Above $50	Yes	School knowledge	Yes	School knowledge	No			No		Yes	No	No		Yes	No		Yes	4 - 6 months	No	No	Yes	Swimming pool	1 hour	Yes	No		Yes	Friend, Health professional
293	UNIZIK	2	Female	5	School Girls Hostel	Christianity	Business people	Below $50 (#30,000)	Yes	Social Media	Yes	Social Media	No	Non	Community	No	Social Media	No	No	No	Non	No	No	Non	No	7 months and above	No	No	No	Swimming pool	1 hour	No	No	Occupational purposes	Yes	Mother
294	UNIZIK	2	Female	2	Elmada Hostel	Christianity	Dad - Civil Engineer Mom - Public Health Officer	Above $50	Yes	School knowledge	Yes	My mom	No			Yes	My mom	No	No	No		No	No		No				No			No	No		Yes	Mother
295	UNIZIK	1	Female	3	Off Campus	Christianity	Business people	Above $50	Yes	School knowledge	No		No			No		No	No	No		Yes	No		No				No			No	No		Yes	Friend
296	UNIZIK	2	Female	4	Off Campus	Christianity	Self employed	Above $50	Yes	School knowledge	Yes	School knowledge	No			No		No	No	No		Yes	No		No		No		Yes	River	1 hour	Yes	No		Yes	Health Professional
297	UNIZIK	2	Female	2	Off Campus	Christianity	Business	Above $50	Yes	Social Media	Yes	Social Media	No			No	Social Media	No	No	No		Yes	No		No				No			No	Yes	Source of water supply	No	Health Professional
298	UNIZIK	2	Female	4	Off Campus	Christianity	Engineer	Above $50	Yes	Social Media	No		No			No		No	No	No		Yes	No		No				Yes	Swimming pool	Longer than an hour	No	No		Yes	Mother, Friend, Health Professional
299	UNIZIK	1	Female	3	Off Campus	Christianity	Trading	Above $50	Yes	Social Media	Yes	Social Media	No			Yes	Social Media	No	No	No		Yes	No		Yes	7 months and above	Yes	No	Yes	Swimming pool	Longer than an hour	No	No		No	Mother, Health Professional
300	UNIZIK	1	Female	1	Off Campus	Christianity	Business	Below $50 (#30,000)	No		No		No			No		No	No	No		Yes	No		No				No		30 minutes	Yes	No		No	Pls can i live hear now y cant i summit if im not done
301	UNIZIK	1	Female	3	Off Campus	Christianity	Accountants	Above $50	No	Social Media	No		No			No		No	No	No		Yes	No		Yes	4 - 6 months	No	No	No			No	No		No	Sibling
302	UNIZIK	1	Female	2	School Girls Hostel	Christianity	Pharmacists	Above $50	No		No		No			No		No	No	No		No	No		No				No			Yes	No		Yes	Sibling, Sister
303	UNIZIK	2	Female	2	Off Campus	Christianity	Lawyer	Above $50	No	Through a friend	No		No			No		Yes	Yes	No		Yes	No		No				No			No	No	Source of water supply	Yes	Mother
304	UNIZIK	1	Female	2	Off Campus	Christianity	Traders	Below $50 (#30,000)	Yes	School knowledge	Yes	School knowledge	No	I haven't		Yes	School knowledge	No	No	No		Yes	No		Yes	1 - 3 months	No	No	No			Yes	No		Yes	Health Professional
305	UNIZIK	1	Female	1	Off Campus	Christianity	Business	Above $50	Yes	Social Media	Yes	Social Media	No	Have never gotten the treatment		Yes	Social Media	No	No	No		Yes	No		Yes	7 months and above	Yes	No	No			Yes	No		Yes	Mother
306	UNIZIK	2	Female	4	Off Campus	Christianity	Business	Below $50 (#30,000), Above $50	No	Social Media	No	Social Media	No			No		Yes	No	No		Yes	No		Yes	7 months and above	No	Yes	Yes	Swimming pool	30 minutes	Yes	No		Yes	Health Professional
307	UNIZIK	2	Female	3	Off Campus	Christianity	Business	Above $50	No		No		No			No		Yes	Yes	No		Yes	No		No		No	Yes	No			No	No		Yes	Health Professional
308	UNIZIK	1	Female	2	Off Campus	Christianity	Lecturers	Above $50	Yes	Social Media	No		No			No		No	No	No		Yes	No		No				No			Yes	No		Yes	Mother
309	UNIZIK	2	Prefer not to say	4	Off Campus	Christianity	Civil servants	Above $50	No		Yes	Previous infection	No		Community	Yes	Previous infection	Yes	Yes	No		No	No		No		Yes	No	Yes	Swimming pool	30 minutes	Yes	Yes	Recreational purposes	Yes	Sibling, Friend
310	UNIZIK	2	Female	4	Off Campus	Christianity	Business	Above $50	No	School knowledge	No	Through a friend	No		School	No		No	No	No	Sister	Yes	No	Mom	No	1 - 3 months	No	No	No		30 minutes	No	No		No	Health Professional
311	UNIZIK	2	Female	2	Off Campus	Christianity	Business	Above $50	No	I don’t know	No	No idea	No	No		No		No	No	No		Yes	No	Me	No		No	No	Yes	Swimming pool	30 minutes	Yes	Yes	Recreational purposes	Yes	Mother
312	UNIZIK	2	Female	4	Off Campus	Christianity	Business	Below $50 (#30,000)	No		No		No			No		Yes	Yes	No		Yes	No		Yes	7 months and above	No	No	No			No	No		No	Health Professional
313	UNIZIK	2	Female	4	Off Campus	Christianity	Civil servants	Above $50	Yes	School knowledge	No	Not applicable	No	Not Applicable		No	No Idea	No	No	No		Yes	No		No				No			No	No		Yes	Health Professional
314	UNIZIK	2	Female	4	Off Campus	Christianity	Business	Above $50	No		No		No			No		No	No	No		No	No		No				No			No	No		Yes	Mother, Health Professional
315	UNIZIK	2	Female	3	Off Campus	Christianity	Pastor	Above $50	No		No		No			No		No	No	No		Yes	No		No				Yes	Swimming pool	1 hour	No	No		No	Mother
316	UNIZIK	2	Female	2	Off Campus	Christianity	Traders	Below $50 (#30,000)	No	Social Media	No	I don't know about it	No	I have not been treated	Church	No	Social Media	No	No	No	None	Yes	No	None	No	1 - 3 months	No	No	No	None	30 minutes	No	No	I don't	No	Friend
317	UNIZIK	2	Female	4	Off Campus	Christianity	Civil servants	Below $50 (#30,000)	No		Yes	Dictionary	No			No		Yes	No	No		No	No		No				Yes	Swimming pool, River	Longer than an hour	Yes	Yes	Source of water supply, Recreational purposes	No	Doctor
318	UNIZIK	1	Female	3	Off Campus	Christianity	Trading	Above $50	No		No		No			No		No	No	No		Yes	No		Yes	7 months and above	No	No	No			No	No		No	Myself
319	UNIZIK	2	Female	4	Off Campus	Christianity	Father- Welder mother- Teacher	Above $50	No		No		No			No		No	No	No	Nobody	Yes	No	Nobody	No				Yes	Swimming pool	Longer than an hour	Yes	Yes	Source of water supply	Yes	Health Professional
320	UNIZIK	2	Female	3	Off Campus	Christianity	Teacher	Below $50 (#30,000)	Yes	School knowledge	No		No			No		Yes	No	No		Yes	No		No				No			No	No		Yes	Health Professional
321	UNIZIK	2	Female	3	Off Campus	Christianity	Traders	Below $50 (#30,000)	Yes	Just looked it up online.	Yes	My sis once had tablets for it.	No			Yes	Social Media	No	Yes	No		Yes	No		No				No			Yes	No		Yes	Friend
322	UNIZIK	2	Female	5	Off Campus	Christianity	Business	Above $50	No		No		No			No		No	No	No		Yes	No		No				No			No	No		No	Sibling
323	UNIZIK	2	Female	2	Off Campus	Christianity	Business	Above $50	No	Through a friend	No		No			Yes	Social Media	No	No	No		Yes	No		No				Yes	Swimming pool	Longer than an hour	No	Yes	Recreational purposes	No	Mother, Friend
324	UNIZIK	2	Female	2	Off Campus	Christianity	Clergy	Above $50	No		No		No			No		No	No	No		Yes	No		No				No			No	No		No	Mother
325	UNIZIK	2	Female	4	Off Campus	Christianity	Trading	Above $50	No		No		No			No		Yes	No	No		No	No		No				No			Yes	No		Yes	Health Professional
326	UNIZIK	2	Female	3	Off Campus	Christianity	Entrepreneurs	Above $50	No		No		No			No		No	No	No		Yes	Yes	Mother	No				No			No	No		Yes	Health Professional
327	UNIZIK	2	Female	5	Off Campus	Christianity	Lawyer and Nurse	Above $50	Yes	Schistosomiasis awareness campaign	Yes	Social Media	No			No	If I do, I can't remember.	Yes	Yes	No	Father (prostate)	Yes	No		Yes	7 months and above	Yes	No	No			No	No		No	Health Professional
328	UNIZIK	2	Female	3	Off Campus	Christianity	Civil servants	Above $50	No		No		No			No		Yes	Yes	No		Yes	No		No			No	Yes	Swimming pool, River	Longer than an hour	Yes	No		Yes	Friend
329	UNIZIK	1	Female	2	Off Campus	Christianity	Trader	Below $50 (#30,000)	No		No		No			Yes		No	No	No		Yes	No		No				No			No	Yes		Yes	Mother, Sibling, Health Professional
330	UNIZIK	2	Female	5	Off Campus	Christianity	Civil servant	Below $50 (#30,000)	No		No		No			No		No	No	No		Yes	No		No				No			No	No		Yes	Friend
331	UNIZIK	1	Female	2	Off Campus	Christianity	Business owners	Above $50	Yes	School knowledge	Yes	School knowledge	No			No		No	No	No		Yes	No		No				No			Yes	No		No	Health Professional
332	UNIZIK	2	Female	3	Off Campus	Christianity	Teachers	Above $50	Yes	School knowledge	Yes	School knowledge	No			No	School knowledge	Yes	No	No		Yes	No		No				No			No	No		Yes	Mother
333	UNIZIK	2	Female	2	Off Campus	Christianity	Civil servant	Below $50 (#30,000)	Yes	Through a friend	Yes	Through a friend	No			Yes	Social Media	No	No	No		Yes	No		No				Yes	Swimming pool	30 minutes	Yes	No		No	Health Professional
334	UNIZIK	1	Female	2	Off Campus	Christianity	Business men and women	Above $50	No		No		No			No		Yes	Yes	Yes	My grandpa due to diabetes	Yes	Yes	Me	No				Yes	Swimming pool	Longer than an hour	No	No		Yes	Health Professional
335	UNIZIK	2	Female	4	Off Campus	Christianity	Business	Below $50 (#30,000)	No		No		No			Yes	Social Media	No	No	No		Yes	No		No				No			Yes	No		Yes	Mother
336	UNIZIK	1	Prefer not to say	3	Off Campus	Christianity	Civil servants	Above $50	No		No		No			No		No	No	No		Yes	Yes	Aunty	No		No		No			Yes	No		No	Health Professional
337	UNIZIK	2	Female	4	Off Campus	Christianity	Late	Below $50 (#30,000)	Yes	School knowledge	No	I don't kwo	No	I don't		No	I don't know	No	No	No	We don't have	Yes	Yes	Me	No	1 - 3 months	Yes	No	Yes	Swimming pool	Longer than an hour	Yes	No		Yes	Mother
338	UNIZIK	2	Prefer not to say	4	Off Campus	Christianity	Business	Below $50 (#30,000)	Yes	School knowledge	No		No			No		No	No	No		Yes	No		No				No			Yes	No		Yes	Health Professional
339	UNIZIK	1	Female	2	School Girls Hostel	Christianity	Pharmacist	Above $50	Yes	School knowledge	Yes	School knowledge	No			Yes	School knowledge	No	No	No		No	No		No				No			No	No		No	Mother
340	UNIZIK	2	Female	4	Off Campus	Christianity	Civil servants	Above $50	Yes	School knowledge	Yes	School knowledge	No			Yes	School knowledge	No	No	No		No	No		No				No			No	No		Yes	Health Professional
341	UNIZIK	2	Female	5	Off Campus	Christianity	Business man and woman	Above $50	No		No		No			No		Yes	No	No		Yes	No		Yes	7 months and above	No	No	Yes	Swimming pool	Longer than an hour	No	No		No	Mother
342	UNIZIK	4	Female	1	Off Campus	Christianity	Trader	Below $50 (#30,000)	No	Social Media	No	Social Media	No	Mass Administration of Medicines (MAMs)	Medical Outreach	No	Social Media	No	No	No	None	No	No	None	Yes	7 months and above	No	Yes	Yes	Swimming pool, River, Beach	30 minutes	Yes	No	Source of water supply	No	Sibling
343	UNIZIK	1	Female	1	Off Campus	Christianity	Business person	Below $50 (#30,000)	No	Just knew	No	Just knew	No			No		Yes	No	No		No	No		No		No	No	Yes	Swimming pool	30 minutes	Yes	Yes	Recreational purposes	Yes	Mother
344	UNIZIK	2	Female	1	Off Campus	Christianity	Teacher and Engineer	Above $50	No	Social Media	No	School knowledge	No	Doctor's Prescription	Medical Outreach	No	Social Media	No	No	No		Yes	No		No		No	No	Yes	Swimming pool	30 minutes	Yes	Yes	Recreational purposes	No	Mother
345	UNIZIK	2	Female	6	Off Campus	Christianity	Civil servant	Above $50	Yes	School knowledge	Yes	School knowledge	No			Yes	School knowledge	No	No	No		Yes	No		No				No			Yes	No		Yes	Health Professional
346	UNIZIK	2	Female	4	School Girls Hostel	Christianity	Pastor	Above $50	Yes	Social Media	Yes	Social Media	No			Yes	Social Media	No	No	No		Yes	No		No		No		No			Yes	No		Yes	Sibling, Health Professional
347	UNIZIK	2	Female	3	Off Campus	Christianity	Cilvil servant	Below $50 (#30,000)	No	Don't have any idea about it	No	Don't have idea about it	No	Have not contracted the ilment		No	Don't know about it	No	No	No	None	Yes	No	None	Yes	1 - 3 months	No	No	Yes	Swimming pool	30 minutes	No	No	No fresh water bodies	No	Mother
348	UNIZIK	2	Female	3	Off Campus	Christianity	Prison officer	Above $50	No	Social Media	Yes	Social Media	No			No		No	No	No		No	No		No				No			Yes	No		Yes	Health Professional
349	UNIZIK	1	Female	1	Off Campus	Christianity	Civil servants	Below $50 (#30,000)	No		Yes	School knowledge	No			No		No	No	No		No	No		No				No			No	No		Yes	Health Professional
350	UNIZIK	1	Female	2	Off Campus	Christianity	Business/ Teaching	Above $50	No		No		No			No		No	No	No		Yes	No		No				No			No	No		No	Health Professional
351	UNIZIK	2	Prefer not to say	2	Off Campus	Christianity	Lawyer and Teacher	Above $50	Yes	Social Media	No		No			No		No	No	No		Yes	No		No		No	No	Yes	All	1 hour	Yes	Yes	Source of water supply	No	Father
352	UNIZIK	1	Female	1	Off Campus	Christianity	Accountant	Above $50	Yes	Social Media	Yes	Female Genital Schistosomiasis awareness campaign	No			No		No	No	No		Yes	No		No				No			Yes	No		Yes	Health Professional
353	UNIZIK	2	Female	2	Off Campus	Christianity	Business	Below $50 (#30,000)	No	Social Media	No	Social Media	No			No		Yes	No	No		Yes	No		No				No			Yes	No		Yes	Health Professional
354	UNIZIK	2	Female	3	Off Campus	Christianity	Teacher and nurse	Above $50	Yes	Social Media	No	Social Media	No		Medical Outreach	Yes	Social Media	No	No	No	None	Yes	Yes	Me and mum	No		No	No	Yes	Swimming pool	1 hour	No	No	Source of water supply	Yes	Mother, Friend, Health Professional
355	UNIZIK	2	Female	2	Off Campus	Christianity	Seamstress	Below $50 (#30,000)	Yes	School knowledge	No		No			No		No	No	No		No	No		No		No	Yes	No			No	No		Yes	Mother, Father
356	UNIZIK	1	Female	2	Off Campus	Christianity	Nurse	Above $50	Yes	Social Media	Yes	Social Media	No			No		No	No	No		No	No		No				No			No	No		No	Mother
357	UNIZIK	1	Female	1	Off Campus	Christianity	Trader	Above $50	No	No	No	No	Yes	Non		No	No	Yes	No	No	Non	No	No	Non	No				No			No	No		Yes	Mother
358	UNIZIK	2	Female	1	Off Campus	Christianity	Business	Below $50 (#30,000)	No		Yes	School knowledge	No			Yes	Social Media	No	Yes	No		Yes	No		No		No	No	Yes	Swimming pool	30 minutes	Yes	Yes	Recreational purposes	No	Health Professional
359	UNIZIK	1	Female	4	Off Campus	Christianity	Civil Servant	Above $50	Yes	Social Media	Yes	Social Media	No			Yes	Social Media	Yes	No	No		Yes	No		No				No			No	No		Yes	Friend
360	UNIZIK	1	Female	3	Off Campus	Christianity	Banker	Above $50	No	Social Media	No		No			No		No	No	No		Yes	No		No				No			No	No		Yes	Mother, Health Professional
361	UNIZIK	1	Female	1	Off Campus	Christianity	Trader	Below $50 (#30,000)	No		No		No			No		No	No	No		No	No		No		No		Yes	Beach	Longer than an hour	No	No		Yes	Health Professional
362	UNIZIK	2	Female	4	Off Campus	Christianity	Traders	Above $50	Yes	School knowledge	Yes	School knowledge	No			No		No	No	No		Yes	Yes	Sister	No				Yes	Swimming pool	30 minutes	Yes	Yes	Source of water supply	No	Mother
363	UNIZIK	2	Female	2	Off Campus	Christianity	Mother: Teacher. Father :late	Above $50	No		No		No			No		No	No	Yes	Father	No	No		No				No			No	No		No	Sibling
364	UNIZIK	1	Female	2	Elmada Hostel	Christianity	Traders	Above $50	No		No		No			No		Yes	No	No		Yes	No		No				No			No	No		No	Friend
365	UNIZIK	2	Female	4	Off Campus	Christianity	Traders	Above $50	No	Don't know about it before	No	Don't know about it before	No	Not had it before		No	No idea	Yes	No	No	Non	Yes	No	Non	No		No	No	No	Non		No	No	Don't visit any	Yes	Health Professional
366	UNIZIK	1	Female	1	Off Campus	Christianity	Nurse	Below $50 (#30,000)	Yes	School knowledge	Yes	School knowledge	No			No		No	No	No		No	No		No				Yes	Swimming pool	30 minutes	No	No		Yes	Mother
367	UNIZIK	2	Female	1	Off Campus	Christianity	Business	Below $50 (#30,000)	No		No		No			No		No	No	No		Yes	No		No				No			No	No		No	Mother
368	UNIZIK	1	Female	1	Off Campus	Christianity	Self employed	Above $50	No		No		No			No		No	No	No		Yes	No		No		No	No	No			No	No		Yes	Mother
369	UNIZIK	2	Female	3	Off Campus	Christianity	Business man	Below $50 (#30,000)	No		No		No			No		No	No	No		No	No		No				Yes			No	No		Yes	Health Professional
370	UNIZIK	2	Female	4	Off Campus	Christianity	Trader	Above $50	No		No		No			No		No	No	No		Yes	Yes	Sister.	No				No			No	No		No	Health Professional
371	UNIZIK	2	Female	3	Off Campus	Christianity	Business	Above $50	No		No		No			No		No	No	No		Yes	No		No				No			No	No		Yes	Mother, Sibling, Friend, Health Professional
372	UNIZIK	2	Female	2	School Girls Hostel	Christianity	Business Man and Woman	Above $50	No	I don't know about it	No	I don't know about it	No	I don't know about it	Medical Outreach	No	I don't know about it	No	No	No	I don't know about it	Yes	Yes	The women	No		No	No	No	I don't know about it	30 minutes	No	No	I don't know about it	No	I don't know about it
373	UNIZIK	2	Female	2	Off Campus	Christianity	Trader	Below $50 (#30,000)	Yes	Through a friend	Yes	Social Media	No			No		No	No	No		No	No		No		No	No	No			No	No		No	Health Professional
374	UNIZIK	2	Prefer not to say	2	Off Campus	Christianity	Farming	Below $50 (#30,000)	Yes	School knowledge	No	I don't know before	No	I haven't been treated		Yes	I don't know	No	No	No		No	No		No		No	No	No	I don't swim	30 minutes	Yes	Yes	Source of water supply	Yes	Health Professional, I have not experienced it though
375	UNIZIK	2	Female	4	School Girls Hostel	Christianity	Business	Above $50	No	Social Media	No		No			No		Yes	Yes	Yes	Sister	Yes	No		No		No	No	No			No	No		No	Mother, Sibling
376	UNIZIK	2	Female	4	Off Campus	Christianity	Teacher	Below $50 (#30,000)	Yes	Social Media	Yes	Social Media	No	no	Medical Outreach	No		No	No	No		Yes	No		No		No		Yes	Swimming pool	Longer than an hour	Yes	Yes	Source of water supply, Religious purposes	Yes	Mother
377	UNIZIK	2	Female	6	Off Campus	Christianity	Farming	Above $50	Yes	Social Media	Yes	Social Media	No	Mass Administration of Medicines (MAMs)	Church	No		Yes	Yes	Yes	Dad	Yes	Yes	Mum	No			No	No		30 minutes	No	No	Recreational purposes	Yes	Mother
378	UNIZIK	2	Female	5	Off Campus	Christianity	Business	Above $50	No		No		No			No		Yes	No	No		Yes	No		No		No		Yes	Swimming pool	1 hour	No	No		Yes	Health Professional
379	UNIZIK	2	Female	1	Off Campus	Christianity	None	Below $50 (#30,000)	No	School knowledge	Yes	School knowledge	No			No		No	No	No		No	No		No				No			No	No		Yes	Health Professional
380	UNIZIK	1	Female	1	School Girls Hostel	Christianity	Teacher and business man	Above $50	Yes	School knowledge	Yes	School knowledge	No			Yes	School knowledge	No	No	No		Yes	No		No				No			Yes	No		Yes	Mother
381	UNIZIK	2	Female	1	Off Campus	Christianity	Civil servants	Above $50	No	Through a friend	No	Through a friend	No	Doctor's Prescription	School	No	Through a friend	No	No	No		No	No		No		Yes	No	Yes	Swimming pool	30 minutes	Yes	No		Yes	Health Professional
382	UNIZIK	1	Female	3	Off Campus	Christianity	Teaching and trading	Above $50	Yes	Dictionary	No		No			No		No	No	No		Yes	Yes	Sister	No				No			No	No		No	Mother
383	UNIZIK	2	Female	4	Off Campus	Christianity	Business	Above $50	Yes	School knowledge	No		No			No		No	No	No		Yes	No		No				Yes	Swimming pool	30 minutes	No	No		Yes	Health Professional
384	UNIZIK	2	Female	4	Off Campus	Christianity	Civil servants	Above $50	Yes	Social Media	Yes	Social Media	No			Yes	Social Media	Yes	No	No		Yes	No		Yes	7 months and above	Yes	No	No			Yes	No		Yes	Friend, Health Professional
385	UNIZIK	2	Female	1	Off Campus	Christianity	Self employed	Below $50 (#30,000)	Yes	Through a friend	Yes	Through a friend	No			No		Yes	No	No		Yes	No		No				No			Yes	Yes	Source of water supply	Yes	Friend
386	UNIZIK	2	Female	5	Off Campus	Christianity	Business owners	Above $50	No		No		No			No		No	No	No		No	No		No				No			No	No		Yes	Health Professional
387	UNIZIK	1	Female	2	Off Campus	Christianity	Business	Above $50	Yes	School knowledge	No		No			No		No	No	No		No	No		No				No			No	No		Yes	Mother, Father, Health Professional
388	UNIZIK	1	Female	1	Off Campus	Christianity	Caterer	Below $50 (#30,000)	No		No		No			No		No	No	No		Yes	No		No				No			Yes	No		No	Mother
389	UNIZIK	1	Female	2	Off Campus	Christianity	Surveyor and business	Above $50	Yes	School knowledge	Yes	School knowledge	No			Yes		Yes	No	No		Yes	No		No				Yes	Swimming pool	Longer than an hour	No	No		Yes	Mother
390	UNIZIK	1	Female	2	Off Campus	Christianity	Business	Above $50	Yes	School knowledge	Yes	Personal research	No	Never been treated		Yes	Personal research	No	No	No		No	No		No				No			No	No		Yes	Mother, Health Professional
391	UNIZIK	2	Female	2	Off Campus	Christianity	Business	Below $50 (#30,000)	No	Through a friend	No		No			Yes	School knowledge	Yes	No	No		Yes	No		No		No	Yes	No	Nothing		No	No	Source of water supply	Yes	Health Professional
392	UNIZIK	2	Female	2	Off Campus	Christianity	Business	Above $50	No		No		No			Yes	School knowledge	No	No	No		Yes	No		No		No		Yes	Swimming pool	30 minutes	Yes	No		No	Mother
393	UNIZIK	1	Female	1	Off Campus	Christianity	Medical Doctor|Business Woman	Above $50	No		No		No			No		No	No	No		No	No		No				No			No	No		No	Mother
394	UNIZIK	2	Female	3	Off Campus	Christianity	Civil servant	Above $50	No	Through a friend	Yes	Social Media	No		Medical Outreach	No		Yes	No	No		No	No		No		No		No			Yes	No		Yes	Friend
395	UNIZIK	2	Female	4	Off Campus	Christianity	Civil servant/ Business	Above $50	Yes	School knowledge	Yes	School knowledge	Yes	Mass Administration of Medicines (MAMs)	School	Yes	School knowledge	No	No	No		No	No		No				No			Yes	No		Yes	Mother, Health Professional
396	UNIZIK	1	Female	2	Off Campus	Christianity	Trader	Below $50 (#30,000)	Yes	Social Media	Yes	Social Media	No	No	School	Yes	Social Media	Yes	Yes	Yes	Cousin	Yes	Yes	Cousin	Yes	1 - 3 months	Yes	Yes	Yes	Swimming pool	30 minutes	Yes	Yes	Source of water supply	Yes	Mother
397	UNIZIK	2	Female	4	Off Campus	Christianity	Civil servant and trader	Above $50	No		No		No			No		No	No	No		No	No		No				Yes	Swimming pool	1 hour	No	No		Yes	Friend
398	UNIZIK	1	Female	1	Off Campus	Christianity	Civil servants	Above $50	Yes	School knowledge	No		No			No		No	No	No		Yes	No		No		No	Yes	No			Yes	Yes	Source of water supply	Yes	Mother
399	UNIZIK	2	Female	4	Off Campus	Christianity	Trading	Above $50	No		No		No			No		No	No	No		Yes	No		No				No			No	No		Yes	Mother, Health Professional
400	UNIZIK	2	Female	4	Off Campus	Christianity	Business	Above $50	No		No		No			No		No	Yes	No		Yes	No		No				Yes	Swimming pool	1 hour	Yes	Yes	Source of water supply, Recreational purposes	No	Mother, Health Professional
401	UNIZIK	2	Female	4	Off Campus	Christianity	Business	Above $50	No		No		No			No		No	No	No		Yes	No		No				No			No	No		Yes	Mother, Father, Sibling, Health Professional
402	UNIZIK	2	Female	2	School Girls Hostel	Christianity	Trader	Below $50 (#30,000)	No		No		No			No		Yes	No	No		Yes	No		No				No			No	No		Yes	Mother
403	UNIZIK	1	Female	2	Off Campus	Christianity	Civil servant	Above $50	Yes	School knowledge	No		No			No		No	No	No		Yes	No		No				Yes	Swimming pool	30 minutes	Yes	No		No	Health Professional
404	UNIZIK	2	Female	2	Off Campus	Christianity	Business	Below $50 (#30,000)	No		No		No			No		No	No	No		Yes	No		No				Yes	River	Longer than an hour	No	No		No	Mother, Health Professional
405	UNIZIK	2	Female	2	Off Campus	Christianity	Business	Below $50 (#30,000)	Yes	Through a friend	Yes	Female Genital Schistosomiasis awareness campaign	No			Yes	Social Media	Yes	Yes	No		Yes	No		No		Yes	No	Yes	Swimming pool	30 minutes	Yes	No		Yes	Friend
406	UNIZIK	1	Female	2	Off Campus	Christianity	Business man and my mom is a chef	Above $50	Yes	Schistosomiasis awareness campaign	Yes	Social Media	No	Not been treated		Yes	Social Media	No	No	No	None	No	Yes	Dad	No				Yes	Swimming pool	30 minutes	No	No	I don't visit any	No	Nobody
407	UNIZIK	2	Female	3	Off Campus	Christianity	Business	Above $50	No		No		No			No		No	No	No		Yes	No		No				Yes	Swimming pool, River	Longer than an hour	Yes	No		Yes	Friend, Health Professional
408	UNIZIK	2	Female	1	Off Campus	Christianity	Trader	Above $50	Yes	School knowledge	No	School knowledge	No			No		No	No	No		No	No		No				No			Yes	No		No	Mother
409	UNIZIK	2	Prefer not to say	4	Off Campus	Christianity	Farmers	Below $50 (#30,000)	Yes	Online research	No	Online research	No			No		No	No	No		Yes	No		No				No			No	No		Yes	Mother
410	UNIZIK	2	Female	1	Off Campus	Christianity	Traders	Above $50	No		No		No			No		Yes	No	No		Yes	No		Yes	1 - 3 months	No	No	No		30 minutes	No	No		Yes	Mother, Friend, Health Professional
411	UNIZIK	2	Female	4	School Girls Hostel	Christianity	Trader	Below $50 (#30,000)	Yes	Social Media	Yes	Social Media	No	I have not been treated with praziquantel		Yes	Social Media	No	No	No		No	No		No				No			Yes	No		Yes	Health Professional
412	UNIZIK	1	Female	1	Off Campus	Christianity	Nurse	Below $50 (#30,000)	No		No		No			No		No	No	No		No	No		No				No			Yes	No		No	Mother
413	UNIZIK	2	Female	4	Off Campus	Christianity	Trader	Below $50 (#30,000)	Yes	Social Media	Yes	Social Media	No			No		Yes	No	No		Yes	No		Yes	4 - 6 months	Yes	No	No			No	No		Yes	Friend, Health Professional
414	UNIZIK	2	Female	4	Off Campus	Christianity	Baggage handler	Above $50	No		No		No			No		No	No	No		Yes	No		No				No			Yes	No		Yes	Health Professional
415	UNIZIK	2	Female	5	Off Campus	Christianity	Teachers	Above $50	Yes	Social Media	Yes	Social Media	No			Yes		No	No	No		Yes	No		No				Yes	Swimming pool	Longer than an hour	No	No		No	Health Professional
416	UNIZIK	1	Female	1	Elmada Hostel	Christianity	Business	Above $50	Yes	Social Media	Yes	Social Media	No		Church	Yes	School knowledge	Yes	Yes	No	None	Yes	No	None	No	7 months and above	Yes	Yes	Yes	Swimming pool	Longer than an hour	Yes	Yes	Source of water supply	No	Mother, Father
417	UNIZIK	1	Female	3	Elmada Hostel	Christianity	Prefer not to say	Above $50	No		No		No			No		No	No	No		Yes	Yes		No				No			No	No		No	Health Professional
418	UNIZIK	2	Female	4	Off Campus	Islam	Trading	Above $50	No		No		No			No		No	No	No		No	No		No				No			No	No		Yes	Health Professional
419	UNIZIK	2	Female	3	Off Campus	Christianity	Business	Above $50	Yes	School knowledge	Yes	School knowledge	No			Yes	School knowledge	No	No	No		Yes	Yes		No				Yes	Swimming pool	Longer than an hour	No	No		No	Mother
420	UNIZIK	2	Female	5	Off Campus	Christianity	Nursing	Above $50	Yes	School knowledge	Yes	School knowledge	No			Yes	School knowledge	No	No	No		Yes	No		No		No	No	No			No	No		No	Mother
421	UNIZIK	2	Female	1	Off Campus	Christianity	Business	Below $50 (#30,000)	No	Through a friend	No	Through a friend	No	Over The Counter	School	No	Through a friend	No	No	No		Yes	No		No		No	No	Yes	River	1 hour	No	No		Yes	Health Professional
422	UNIZIK	2	Female	4	Off Campus	Christianity	Business woman	Above $50	No		No		No			No		No	No	No		No	No		No				No			No	No		Yes	Sibling, Friend
423	UNIZIK	2	Female	2	Off Campus	Christianity	Petty trader	Below $50 (#30,000)	Yes	Social Media	Yes	Social Media	No			Yes	Through a friend	No	No	No		Yes	Yes	Mostly females	No				Yes	Swimming pool, River	Longer than an hour	No	No		Yes	Mother, Sibling
424	UNIZIK	2	Female	2	Off Campus	Christianity	Teacher and Trader	Above $50	No		No		No			No		Yes	No	No		Yes	No		No				No			Yes	No		Yes	Health Professional
425	UNIZIK	1	Female	1	School Girls Hostel	Christianity	My mom is a tailor my dad pure water driver	Below $50 (#30,000)	Yes	Through my sister	Yes	Through my sister	No			No		Yes	No	No		No	No		No		No	Yes	No			Yes	Yes	Source of water supply	Yes	Friend
426	UNIZIK	2	Female	4	Off Campus	Christianity	Business	Above $50	No		No		No			No		No	No	No		Yes	No		No				No			No	No		Yes	Mother, Sibling, Health Professional
427	UNIZIK	2	Female	3	Off Campus	Christianity	Doctor	Above $50	Yes	Through a friend	Yes	Through a friend	No	I have not		No	No	No	No	No		Yes	No		No				Yes	Swimming pool	30 minutes	Yes	Yes	Recreational purposes	Yes	Sibling
428	UNIZIK	1	Female	1	Off Campus	Christianity	Business	Above $50	No		Yes	School knowledge	No			Yes	School knowledge	No	No	No		No	No		No				Yes	Swimming pool	30 minutes	Yes	Yes	Recreational purposes	Yes	Health Professional
429	UNIZIK	2	Female	2	St. Theresa Hostel	Christianity	Business	Below $50 (#30,000)	Yes	School knowledge	Yes	School knowledge	Yes	Doctor's Prescription	Medical Outreach	Yes	School knowledge	No	No	No		Yes	No		No		No	No	No			Yes	No		Yes	Mother
430	UNIZIK	2	Female	3	Off Campus	Christianity	Business	Above $50	Yes	School knowledge	Yes	School knowledge	Yes	Mass Administration of Medicines (MAMs)	School	No	Non	No	No	No	Non	Yes	Yes	Me	No		No	No	No	Non		Yes	No	Non	Yes	Mother
431	UNIZIK	2	Female	3	Off Campus	Christianity	Business	Above $50	Yes	School knowledge	Yes	School knowledge	No	Not treated		Yes	School knowledge	No	No	No	Nobody	Yes	No	Nobody	Yes	7 months and above	Yes	No	No	I dont	30 minutes	No	No		Yes	Father
432	UNIZIK	1	Prefer not to say	1	Off Campus	Christianity	Entrepreneur	Above $50	Yes	School knowledge	Yes	Through a friend	No			Yes	School knowledge	Yes	No	No		Yes	No		No		No		Yes	Swimming pool	Longer than an hour	Yes	Yes	Recreational purposes	Yes	Mother
433	UNIZIK	1	Female	1	Off Campus	Christianity	Business	Below $50 (#30,000)	Yes	Social Media	Yes	School knowledge	No			No		No	Yes	No		Yes	No		No				No			Yes	No		Yes	Mother
434	UNIZIK	1	Female	1	Off Campus	Christianity	Traders	Below $50 (#30,000)	Yes	Social Media	Yes	Social Media	No			No		No	No	No		No	No		No		No		Yes	Swimming pool	30 minutes	No	No		No	Mother
435	UNIZIK	1	Female	1	Off Campus	Christianity	Lectures	Above $50	No		Yes	School knowledge	No		Medical Outreach	No	School knowledge	Yes	No	No		Yes	No		No	1 - 3 months			Yes	Swimming pool	1 hour	Yes	No		No	Mother
436	UNIZIK	2	Female	1	Off Campus	Christianity	Civil servants	Below $50 (#30,000)	Yes	School knowledge	Yes	School knowledge	No			Yes	School knowledge	No	No	No		Yes	No		No				No			No	Yes	Source of water supply	Yes	Mother, Health Professional
437	UNIZIK	2	Female	1	Off Campus	Christianity	Business Man	Above $50	Yes	School knowledge	Yes	School knowledge	No		Medical Outreach	Yes	Social Media	No	No	No		Yes	No		No		No	No	Yes	Swimming pool	1 hour	No	No		No	Mother
438	UNIZIK	2	Female	1	Off Campus	Christianity	Business	Below $50 (#30,000)	No		No		No			No		Yes	No	No		Yes	Yes	My mom	No				No			Yes	No		Yes	Mother
439	UNIZIK	2	Female	1	Off Campus	Christianity	Traders	Above $50	Yes	School knowledge	Yes	School knowledge	No			Yes	School knowledge	Yes	Yes	No		Yes	No		No				No			No	No		No	Health Professional
440	UNIZIK	2	Female	1	Off Campus	Christianity	Engineer	Above $50	Yes	School knowledge	Yes	School knowledge	No			No	School knowledge	No	No	No		Yes	No		No				No			No	No		Yes	Mother, Health Professional
441	UNIZIK	1	Female	1	Off Campus	Christianity	Civil servants	Below $50 (#30,000)	Yes	Google	No		No			Yes	Social Media	No	No	No		Yes	Yes	Brother	No				Yes	River	Longer than an hour	Yes	Yes	Recreational purposes	Yes	Mother
442	UNIZIK	1	Female	1	Off Campus	Christianity	Civil servants	Above $50	No		No		No			No		No	Yes	No		Yes	No		No				No			No	No		Yes	Mother
443	UNIZIK	1	Female	1	Off Campus	Christianity	Civil servant	Below $50 (#30,000)	No		No		No			No		Yes	No	No		Yes	No		No				No			No	No		No	Myself
444	UNIZIK	4	Female	4	Off Campus	Christianity	Pensioners	Below $50 (#30,000)	Yes	School knowledge	No		No			Yes	School knowledge	No	No	No		No	No		No				No			No	Yes	Recreational purposes	Yes	Health Professional
445	UNIZIK	2	Female	2	Off Campus	Christianity	Trader	Below $50 (#30,000)	No	None	No	None	No	None		No	None	No	No	No	None	No	No	None	No		No	No	No			No	No		No	Sibling
446	UNIZIK	2	Female	2	Off Campus	Christianity	Trading	Above $50	Yes	Social Media	Yes	Through a friend	No		Medical Outreach	Yes	Through a friend	Yes	No	No		Yes	No		No		Yes	No	No			Yes	No		No	Mother
447	UNIZIK	2	Female	3	Off Campus	Christianity	Business	Above $50	Yes	School knowledge	Yes	School knowledge	No			Yes	School knowledge	No	No	No		Yes	No		No				No			No	No		Yes	Health Professional
448	UNIZIK	2	Female	4	Off Campus	Christianity	Business	Above $50	No	Social Media	No		No			No		No	No	No		No	No		No				Yes	Swimming pool	Longer than an hour	No	No		No	Friend
449	UNIZIK	1	Female	1	Off Campus	Christianity	Teaching	Above $50	No		No		No			No		No	No	No		Yes	Yes	Mum	No				Yes	Swimming pool	30 minutes	Yes	No		Yes	Sibling
450	UNIZIK	2	Female	3	Off Campus	Christianity	Civil servants	Above $50	Yes	School knowledge	No		No			No		No	No	No		Yes	No		No				No			No	No		Yes	Mother
451	UNIZIK	2	Female	3	Off Campus	Christianity	Business	Below $50 (#30,000)	Yes	School knowledge	No		No			No		Yes	No	No		Yes	No		Yes	7 months and above	No	No	Yes	Swimming pool	Longer than an hour	No	No		Yes	Health Professional
452	UNIZIK	1	Female	1	Off Campus	Christianity	Trading	Above $50	No	Social Media	No	Social Media	No			No		Yes	No	No		Yes	No		No				No			Yes	No		Yes	Mother
453	UNIZIK	2	Female	3	Off Campus	Christianity	Teacher	Above $50	No	I don't know about it	No		No	No treatment		No		No	No	No		No	No		No				Yes	Swimming pool	1 hour	Yes	No		No	Health Professional
454	UNIZIK	2	Female	4	Off Campus	Christianity	Civil servant/business	Above $50	Yes		No		No			No		Yes	No	No		Yes	Yes	sister	Yes	7 months and above	Yes	Yes	No			No	No		Yes	Sibling, Health Professional
455	UNIZIK	2	Female	1	Off Campus	Christianity	Business	Below $50 (#30,000)	No		No		No			Yes	School knowledge	Yes	No	No		Yes	No		No				Yes	Swimming pool	30 minutes	No	No		Yes	Health Professional
456	UNIZIK	1	Female	1	Off Campus	Christianity	Lecturers	Above $50	No	Schistosomiasis awareness campaign	No	Female Genital Schistosomiasis awareness campaign	No			No		No	No	No		No	No		No				No			No	No		No	Mother, Father
457	UNIZIK	2	Female	2	Off Campus	Christianity	Father an Electrical Engineer and Mom a Trader	Above $50	Yes	Schistosomiasis awareness campaign	Yes	School knowledge	No			No		No	No	No		Yes	No		No				Yes	Swimming pool	30 minutes	No	No	Source of water supply	Yes	Mother
458	UNIZIK	2	Female	1	Off Campus	Christianity	Civil servant	Below $50 (#30,000)	No		No		No			No		No	No	No		Yes	No		No				Yes	Swimming pool	Longer than an hour	No	No		Yes	Mother
459	UNIZIK	1	Female	2	Off Campus	Christianity	Radiographer	Above $50	No		No		No			No		Yes	No	No		Yes	No		No				Yes	Swimming pool	Longer than an hour	Yes	No		Yes	Mother, Friend
460	UNIZIK	1	Female	1	Off Campus	Christianity	Engineer (welding and fabricating)	Below $50 (#30,000)	Yes	School knowledge	Yes	School knowledge	No			Yes	School knowledge	Yes	No	No		Yes	Yes	Maternal home	No		No		No			No	No		Yes	Mother
461	UNIZIK	2	Female	2	Off Campus	Christianity	Business man and woman	Below $50 (#30,000)	Yes	Social Media	No		No			No		No	No	No		Yes	No		No		No		No			No	No		No	Sibling, Health Professional
462	UNIZIK	2	Female	3	Off Campus	Christianity	Business	Above $50	Yes	School knowledge	Yes	School knowledge	No			No		No	No	No		Yes	No		No				No			No	No		Yes	Health Professional
463	UNIZIK	1	Female	1	Off Campus	Christianity	Civil servants	Above $50	No		No		No			No		No	No	Yes	My dad	No	No		No				No			Yes	No		Yes	Health Professional
464	UNIZIK	2	Female	4	Elmada Hostel	Christianity	Business/Accounting	Above $50	No		No		No			No		Yes	No	No		No	No		No				No			No	No		Yes	Health Professional
465	UNIZIK	2	Female	4	Off Campus	Traditional Religion	Businesspeople	Above $50	No		No		No			No		Yes	No	No		Yes	No		No				Yes	Swimming pool, Beach, Stream	30 minutes	No	No		No	Sibling, Friend
466	UNIZIK	2	Female	2	Off Campus	Christianity	Business	Above $50	Yes	School knowledge	Yes		No	No	Medical Outreach	No	No one	Yes	Yes	No	None	Yes	No		No		No	No	Yes	Swimming pool	Longer than an hour	No	No		Yes	Health Professional
467	UNIZIK	2	Female	2	Off Campus	Christianity	Traders	Above $50	No		No		No			No		Yes	No	No		Yes	No		No				No			No	No		Yes	Mother, Sibling, Friend
468	UNIZIK	1	Female	1	Off Campus	Christianity	Public servent	Below $50 (#30,000)	No		No		No			No		No	No	No		No	No		No				No			No	No		Yes	Mother
469	UNIZIK	2	Female	4	Elmada Hostel	Christianity	Entrepreneur	Above $50	Yes	Google	No	Social Media	No			No		No	No	No		Yes	No		No				No			Yes	No		Yes	Sibling
470	UNIZIK	1	Female	1	Off Campus	Christianity	Business man and woman	Above $50	Yes	Social Media	Yes	Social Media	No			Yes	School knowledge	No	Yes	No		Yes	No		No		No	No	Yes	Swimming pool	Longer than an hour	No	Yes	Recreational purposes	Yes	Mother
471	UNIZIK	2	Female	2	Off Campus	Christianity	Self employed	Above $50	No		No		No			No		Yes	Yes	No		No	No		No				Yes	Swimming pool	1 hour	No	No		Yes	Health Professional
472	UNIZIK	2	Female	1	Off Campus	Christianity	Penty business	Below $50 (#30,000)	No	School knowledge	No	School knowledge	No	I haven't treated it		No	I haven't heard of it	No	No	No		Yes	Yes	Me	No				No			No	No		Yes	Health Professional
473	UNIZIK	1	Female	1	Off Campus	Christianity	Engineer and fashionista	Above $50	No	I don't know	No	I don't know	No	I have never been given		No	I don't know	No	No	No		No	No		No		No	No	No	I have never	1 hour	Yes	No		Yes	Sibling
474	UNIZIK	2	Female	2	Off Campus	Christianity	Traders	Above $50	No		No		No			No		No	No	No		Yes	No		No				No			Yes	No		Yes	Health Professional
475	UNIZIK	2	Female	1	Off Campus	Christianity	Business	Above $50	Yes	School knowledge	Yes	School knowledge	No	Nil		No	Don't know	No	No	No		No	No		No		No	No	Yes	Swimming pool		Yes	Yes	Source of water supply	No	Mother
476	UNIZIK	2	Female	4	Off Campus	Christianity	Trading	Above $50	Yes	Social Media	Yes	Social Media	Yes	Doctor's Prescription	Medical Outreach	Yes	Social Media	Yes	Yes	No		Yes	Yes	Me	No		Yes	No	Yes	Swimming pool	30 minutes	Yes	Yes	Recreational purposes	Yes	Mother
477	UNIZIK	2	Female	1	Off Campus	Christianity	Driving	Below $50 (#30,000)	No	Through a friend	No	Through a friend	Yes	Doctor's Prescription		No		No	No	No		Yes	No		No				No			No	No		Yes	Mother, Health Professional
478	UNIZIK	1	Female	1	Off Campus	Christianity	Transporter and Teacher	Below $50 (#30,000)	No		No		No			No		No	No	No		No	No		No				No			Yes	No		Yes	Father
479	UNIZIK	1	Female	2	Off Campus	Christianity	Business man	Above $50	Yes	School knowledge	Yes	Through a friend	No			Yes	Social Media	No	No	No		Yes	Yes	Sisters	No				Yes	Swimming pool	Longer than an hour	No	No		No	Sibling
480	UNIZIK	1	Female	1	Off Campus	Christianity	Business man n woman	Above $50	No		No		No			No		No	No	No		Yes	No		No				No			No	No		Yes	Mother
481	UNIZIK	1	Female	2	Off Campus	Christianity	Business	Above $50	No	Through a friend	No	Through a friend	No			No		No	Yes	No		Yes	No		No				No			No	No		No	Health Professional
482	UNIZIK	2	Female	3	Off Campus	Christianity	Clergy	Above $50	No		No		No			No		No	No	No		Yes	No		No				No			Yes	No		No	Friend
483	UNIZIK	2	Female	4	Off Campus	Christianity	Business	Above $50	No		No		No			No		Yes	No	No		No	No		No				No			Yes	No		No	Health Professional
484	UNIZIK	1	Female	1	Off Campus	Christianity	Business	Above $50	No		No		No		Church	No		No	No	No		No	No		No		No		No			Yes	No		Yes	Health Professional
485	UNIZIK	2	Female	2	Off Campus	Christianity	Tradering	Below $50 (#30,000)	No		No		No			No		No	No	Yes	Elder sister	No	Yes	Elder sister	Yes	4 - 6 months	No	Yes	No			No	No		No	Mother
486	UNIZIK	2	Female	2	Off Campus	Christianity	Trading	Above $50	Yes	School knowledge	Yes	School knowledge	No			No		Yes	No	No		Yes	No		Yes	4 - 6 months		No	Yes	Swimming pool	Longer than an hour	No	No		Yes	Health Professional
487	UNIZIK	2	Female	2	School Girls Hostel	Christianity	Traders	Below $50 (#30,000)	Yes	Social Media	Yes	Social Media	No	Have not		No		No	No	No		Yes	No		No		No		No			Yes	No		No	Mother
488	UNIZIK	2	Female	4	Off Campus	Christianity	Business	Below $50 (#30,000)	Yes	School knowledge	Yes	School knowledge	No			No		No	No	No		No	No		No				Yes	Swimming pool	30 minutes	Yes	No		Yes	Health Professional
489	UNIZIK	1	Female	2	Off Campus	Christianity	Lecturing	Above $50	No		No		No			Yes	School knowledge	No	No	No		Yes	No		No				Yes	Swimming pool	Longer than an hour	No	No		Yes	Mother, Friend, Health Professional
490	UNIZIK	2	Female	1	Off Campus	Christianity	Traders	Below $50 (#30,000)	Yes	Schistosomiasis awareness campaign	Yes	Female Genital Schistosomiasis awareness campaign	No			No	Female Genital Schistosomiasis awareness campaign	No	No	No		Yes	No		No				No			Yes	No		No	Father
491	UNIZIK	2	Female	4	Off Campus	Christianity	Business.	Above $50	Yes	School knowledge	No		No			No		Yes	No	No		Yes	No		No				No			No	No		No	Health Professional
492	UNIZIK	1	Female	1	Off Campus	Christianity	Trader and frieght forwarder	Below $50 (#30,000)	Yes	Through a friend	No	I don't no	No			No		No	No	No		No	No		No		No	No	No			No	No		No	Mother
493	UNIZIK	1	Female	1	St. Theresa Hostel	Christianity	Civil servants	Above $50	No		No		No			No		No	No	No		No	No		No				No			Yes	Yes	Source of water supply	No	Mother
494	UNIZIK	2	Female	1	Off Campus	Christianity	Trade	Above $50	No	Social Media	No	Social Media	No	Doctor's Prescription	Medical Outreach	No		No	No	No		Yes	No		No		No	No	Yes	Swimming pool	30 minutes	No	No		Yes	Mother
495	UNIZIK	2	Female	4	Off Campus	Christianity	Civil servant	Above $50	No	I don't know about it	No		No			No		No	No	No		Yes	No		No				No			Yes	No		No	Nobody
496	UNIZIK	1	Female	1	Off Campus	Christianity	Civil servant/business man	Above $50	Yes	Through a friend	Yes	Through a friend	No			Yes	Through a friend	No	No	No		Yes	No		No		Yes	No	Yes		30 minutes	Yes	Yes	Recreational purposes	No	Friend
497	UNIZIK	2	Female	1	Off Campus	Christianity	Bussiness	Below $50 (#30,000)	Yes	School knowledge	Yes	Through a friend	No			Yes	Through a friend	No	No	No		Yes	No		No		No		Yes	Swimming pool	30 minutes	No	No		Yes	Mother, Health Professional
498	UNIZIK	1	Female	2	Off Campus	Christianity	Business	Above $50	No		No		No			No		No	No	No		No	No		No				No			No	No		No	Mother
499	UNIZIK	2	Female	3	Off Campus	Christianity	Traders	Above $50	No		No		No			No		No	No	No		Yes	No		No				No			No	No		No	Health Professional
500	UNIZIK	2	Female	6	Off Campus	Christianity	Lectures	Above $50	Yes	Schistosomiasis awareness campaign	Yes	Female Genital Schistosomiasis awareness campaign	No			Yes	Female Genital Schistosomiasis awareness campaign	Yes	Yes	Yes	Me	Yes	Yes	Me and my parents	Yes	7 months and above	No	Yes	No			No	No		Yes	Health Professional
501	UNIZIK	1	Female	1	Off Campus	Christianity	Business	Above $50	No	Schistosomiasis awareness campaign	No	Female Genital Schistosomiasis awareness campaign	No			No		No	Yes	No		Yes	Yes	Mother	No				Yes			Yes	No		Yes	Health Professional
502	UNIZIK	2	Female	3	Off Campus	Christianity	Civil servants	Above $50	Yes	School knowledge	Yes	School knowledge	No	No infection encountered		Yes	School knowledge	No	No	No		Yes	No		No				No			No	No		No	Mother
503	UNIZIK	2	Female	7	Off Campus	Christianity	Mechanical Engineer	Above $50	Yes	Previous infection	Yes	Previous infection	No			No	Previous infection	No	No	No		Yes	Yes	Aunt	Yes	7 months and above	Yes	No	Yes	Swimming pool	30 minutes	No	No		Yes	Health Professional
504	UNIZIK	2	Prefer not to say	4	Off Campus	Christianity	Entrepreneur	Above $50	Yes	School knowledge	Yes	School knowledge	No			Yes	School knowledge	No	No	No		No	No		No				No			No	No		No	Health Professional
505	UNIZIK	2	Female	7	Off Campus	Christianity	Trader	Above $50	Yes	School knowledge	Yes	School knowledge	No			Yes	School knowledge	No	No	No		Yes	No		No				No			No	No		No	Mother
506	UNIZIK	1	Female	2	Off Campus	Christianity	Teacher and business man	Below $50 (#30,000)	Yes	School knowledge	Yes	School knowledge	No			Yes	School knowledge	No	No	No		Yes	No		No				No			Yes	No		Yes	Mother
507	UNIZIK	2	Female	2	Off Campus	Christianity	Deceased	Below $50 (#30,000)	Yes	School knowledge	Yes	School knowledge	No			No		No	No	No		No	No		No				Yes	Swimming pool	Longer than an hour	Yes	No		No	Friend
508	UNIZIK	1	Female	2	Off Campus	Christianity	Business man	Above $50	Yes	School knowledge	Yes	School knowledge	No			Yes	School knowledge	No	No	No		Yes	No		No				No			No	No		No	Mother
509	UNIZIK	2	Female	2	Off Campus	Christianity	Businesspeople	Above $50	Yes	School knowledge	Yes	School knowledge	No			No		No	No	No		Yes	Yes	Me 🙄	No				No			No	No		No	Mother
510	UNIZIK	2	Female	4	Off Campus	Christianity	Civil servants	Above $50	No		No		No			No		No	No	No		No	No		No		No		No			No	No		Yes	Mother
511	UNIZIK	2	Female	2	Off Campus	Christianity	Trader	Above $50	Yes	School knowledge	No		No			No		Yes	Yes	No		Yes	Yes	My sister	Yes	7 months and above	No		No			Yes	No		No	Mother
512	UNIZIK	2	Female	2	Off Campus	Christianity	Caterer and accountant	Above $50	Yes	School knowledge	No		No			Yes	School knowledge	No	No	No		Yes	No		Yes	1 - 3 months	No	No	Yes	Swimming pool	Longer than an hour	No	No		Yes	Friend
513	UNIZIK	2	Female	2	Off Campus	Christianity	Civil servants	Above $50	Yes	School knowledge	Yes	School knowledge	No			No		No	No	No		Yes	No		No				Yes	Swimming pool	Longer than an hour	No	No		Yes	Health Professional
514	UNIZIK	1	Female	2	Off Campus	Christianity	Business	Above $50	Yes	School knowledge	Yes	School knowledge	No			No		No	No	No		Yes	No		No		No		No			No	No		Yes	Mother
515	UNIZIK	2	Female	2	Off Campus	Christianity	Business	Above $50	Yes	School knowledge	No		No			No		Yes	No	Yes	Myself	Yes	Yes	Myself	No		No	No	Yes	Swimming pool	Longer than an hour	Yes	No		Yes	Health Professional
516	UNIZIK	2	Prefer not to say	4	Off Campus	Christianity	Civik servants	Above $50	Yes	School knowledge	Yes	School knowledge	Yes	Not been treated	Community	Yes	School knowledge	Yes	No	No	Nill	No	No	Nill	No	1 - 3 months	No	No	Yes	Swimming pool	Longer than an hour	Yes	Yes	Recreational purposes	No	Father
517	UNIZIK	2	Female	2	Off Campus	Christianity	Business	Above $50	Yes	School knowledge	Yes	School knowledge	No	None	School	Yes	School knowledge	No	No	No	None	Yes	No	None	No		No	No	Yes	Lake	30 minutes	No	Yes	Recreational purposes	No	Mother
518	UNIZIK	2	Female	4	Off Campus	Christianity	Traders	Above $50	Yes	School knowledge	Yes	School knowledge	Yes			Yes	School knowledge	No	No	No		Yes	No		No				No			No	No		Yes	Health Professional
519	UNIZIK	2	Female	4	School Girls Hostel	Christianity	Traders	Below $50 (#30,000)	Yes	School knowledge	No	Don’t really know	No	None		Yes	School knowledge	No	No	No		Yes	No		No		No	No	No		30 minutes	Yes	No	Recreational purposes	Yes	Mother
520	UNIZIK	1	Female	3	Off Campus	Christianity	Into business	Above $50	No	Schistosomiasis awareness campaign	No		No			No		Yes	No	No		Yes	No		No				Yes	Swimming pool	1 hour	No	No		No	Health Professional
521	UNIZIK	2	Female	2	St. Theresa Hostel	Christianity	Businessman/woman	Above $50	Yes	School knowledge	No		No			No		No	No	No		No	No		No				No			Yes	No		Yes	Health Professional
522	UNIZIK	2	Female	2	Off Campus	Christianity	Trader	Above $50	Yes	School knowledge	Yes	Social Media	No			Yes	Social Media	No	No	No	None	No	No	None	No				No			No	No		No	Mother
523	UNIZIK	1	Female	2	St. Theresa Hostel	Christianity	Accountant	Above $50	Yes	School knowledge	No		No			No		No	No	No		Yes	No		No				No			Yes	No		No	Health Professional
524	UNIZIK	2	Female	7	Off Campus	Christianity	Farmers	Below $50 (#30,000)	Yes	Through a friend	Yes	Through a friend	No			Yes	Through a friend	No	No	No		Yes	No		No		No	No	Yes	River	Longer than an hour	No	Yes	Recreational purposes	No	Health Professional
525	UNIZIK	1	Female	2	St. Theresa Hostel	Christianity	Accountant	Above $50	Yes	School knowledge	No		No			No		No	No	No		Yes	No		No		No	No	No			Yes	No		No	Health Professional
526	UNIZIK	2	Female	7	Off Campus	Christianity	Civil servant	Above $50	Yes	School knowledge	Yes	School knowledge	No			Yes	School knowledge	Yes	Yes	No		Yes	No		No				No			No	No		No	Mother
527	UNIZIK	2	Female	7	Off Campus	Christianity	Business man	Above $50	No		No		No			No		No	No	No		Yes	No		No				No			No	No		No	Mother
528	UNIZIK	2	Female	4	Off Campus	Christianity	Trading	Below $50 (#30,000)	No	Through a friend	No	Social Media	No			Yes	Through a friend	Yes	No	No	Brother	Yes	No	Sister	Yes	1 - 3 months	No	No	No	P	Longer than an hour	No	No		No	Mother
529	UNIZIK	2	Female	7	Off Campus	Christianity	Civil servants	Above $50	No		No		No			No		No	No	No		No	No		No				No			Yes	Yes	Source of water supply	No	Mother, Health Professional
530	UNIZIK	2	Female	1	Off Campus	Christianity	Accountant	Below $50 (#30,000)	No	Through a friend	No	Through a friend	No	None		No		Yes	No	Yes	Mine	Yes	Yes	Mine	No		No	No	Yes	Swimming pool	Longer than an hour	Yes	Yes		Yes	Health Professional
531	UNIZIK	2	Female	4	Off Campus	Christianity	A civil servant	Above $50	Yes	The internet and research	Yes	Internet and research	No	No		No		No	No	No		Yes	No		No				No			Yes	No		Yes	Mother
532	UNIZIK	2	Female	5	Off Campus	Christianity	Public Servant	Above $50	No		No		No			No		No	No	No		Yes	No		No				No			Yes	Yes	Source of water supply	Yes	Mother, Sibling, Health Professional
533	UNIZIK	2	Female	5	Elmada Hostel	Christianity	Civil servants	Above $50	No		No		No			No		No	No	No		Yes	No		Yes	7 months and above	No	No	No			No	No		Yes	Mother, Sibling, Health Professional
534	UNIZIK	4	Female	7	Off Campus	Christianity	Civil service	Above $50	No		No		No			No		No	No	No		Yes	Yes	Mother and sisters	No		No		No			No	No		Yes	Mother, Sibling, Health Professional
535	UNIZIK	2	Female	2	Off Campus	Christianity	Business	Above $50	Yes	School knowledge	Yes	School knowledge	No	None		Yes	Social Media	No	No	No	None	Yes	No	None	No		No		No	None		Yes	Yes	Source of water supply	Yes	Mother
536	UNIZIK	1	Female	1	Off Campus	Christianity	Business	Above $50	Yes	School knowledge	Yes	School knowledge	No			No	Social Media	No	No	No		No	No		No				No			No	No		Yes	Mother
537	UNIZIK	2	Female	5	Elmada Hostel	Christianity	Business	Above $50	No	Through a friend	No	Through a friend	No			No		No	No	No		Yes	No		No				No			No	No		Yes	Mother
538	UNIZIK	1	Female	2	Off Campus	Christianity	Civil servants	Below $50 (#30,000)	Yes	School knowledge	Yes	School knowledge	No			Yes	School knowledge	No	No	No		No	No		No		Yes	No	Yes	Swimming pool	30 minutes	Yes	Yes	Source of water supply	No	Mother
539	UNIZIK	2	Female	3	Off Campus	Christianity	Priest	Above $50	Yes	School knowledge	Yes	School knowledge	No			No		Yes	No	No		No	No		No				Yes	Stream	Longer than an hour	No	No		Yes	Friend
540	UNIZIK	2	Female	3	School Girls Hostel	Christianity	Engineering	Above $50	Yes	Social Media	Yes	Social Media	No			Yes	Social Media	No	No	No		No	No		No				No			No	No		No	Health Professional
541	UNIZIK	1	Female	2	Off Campus	Christianity	Accountant	Above $50	Yes	Social Media	Yes	Social Media	No			Yes	Social Media	No	No	Yes	Dad	Yes	Yes	Mom	No				No			Yes	No		Yes	Health Professional
542	UNN	1	Female	7	Off Campus	Christianity	Civil servants	Below $50 (#30,000)	Yes	School knowledge	Yes	School knowledge	No	Nothing	Medical Outreach	No	Female Genital schistosomiasis awareness campaign	No	No	No	Cousin	Yes	Yes	Aunty	No	1 - 3 months	No	No	No	Swimming pool	30 minutes	Yes	Yes	Recreational purposes	Yes	Mother
543	UNN	2	Female	4	Off Campus	Christianity	Civil servants	Above $50	Yes	School knowledge	No	School knowledge	No	None	School	No	None	Yes	Yes	No	None	Yes	No	None	No	1 - 3 months	No	No	No	None	30 minutes	No	No	None	No	Health Professional
544	UNN	2	Female	3	Off Campus	Christianity	Civil servants	Above $50	No	Never heard of it this is my first time	No	Social media	No	Never been treated of it	Medical Outreach	No	Social media	Yes	No	No	No family member	Yes	No	No family member	No	1 - 3 months	No	No	No	None I don't swim	30 minutes	No	No	I don't visit fresh water bodies	Yes	Health Professional
545	UNN	1	Female	3	Off Campus	Christianity	Civil servants	Above $50	Yes	School knowledge	Yes	School knowledge	No	Mass Administration of medicines (MAMs)	Medical Outreach	Yes	School knowledge	No	No	No	None	Yes	No	None	Yes	7 months and above	No	No	No	I don't swim	30 minutes	Yes	No	Recreational purposes	No	Friend
546	UNN	1	Female	3	Aja Nwachukwu Hostel	Christianity	Teacher and Local government worker	Above $50	Yes	School knowledge	Yes	School knowledge	No	no	Medical Outreach	No	School knowledge	No	No	No	Ezeagu	Yes	No	Ezeagu	No	1 - 3 months	No	Yes	Yes	Swimming pool	Longer than an hour	Yes	Yes	Source of water supply	Yes	Friend
547	UNN	2	Female	3	Aja Nwachukwu Hostel	Christianity	Contractor	Below $50 (#30,000)	Yes	School knowledge	Yes	School knowledge	No	Doctor's prescription	Medical Outreach	No	School knowledge	No	No	No	None	Yes	No	None	Yes	4 - 6 months	Yes	Yes	No	Swimming pool	1 hour	Yes	Yes	Recreational purposes	Yes	Mother
548	UNN	1	Female	3	Akintola Hostel	Christianity	Accountant	Above $50	No	Social media	No	None	No	None	Medical Outreach	No	None	No	No	No	None	No	No	None	No	7 months and above	No	No	Yes	Swimming pool	1 hour	No	No	None	No	Mother
549	UNN	2	Female	3	Off Campus	Christianity	Busibess man and civil servant	Above $50	Yes	Social media	No	I haven’t	No	I haven’t	Medical Outreach	No	I haven’t	No	No	No	None	Yes	No	None	No	7 months and above	Yes	No	No	Swimming pool	30 minutes	No	No	I haven’t	Yes	Health Professional
550	UNN	2	Female	4	Off Campus	Christianity	Civil servants	Above $50	Yes	School knowledge	Yes	School knowledge	Yes	Doctor's prescription	Medical Outreach	Yes	School knowledge	Yes	Yes	No	None	Yes	Yes	Mother	No	4 - 6 months	Yes	No	No	None	30 minutes	Yes	No	Recreational purposes	No	None
551	UNN	2	Female	4	Off Campus	Christianity	Business	Below $50 (#30,000)	Yes	School knowledge	No	School knowledge	No	Doctor's prescription	School	No	School knowledge	Yes	No	No	None	Yes	No	None	No	1 - 3 months	No	No	No	Swimming pool	30 minutes	No	No	Recreational purposes	Yes	Health Professional
552	UNN	2	Female	4	Off Campus	Christianity	Journalist	Above $50	Yes	School knowledge	Yes	School knowledge	Yes	Doctor's prescription	Medical Outreach	Yes	School knowledge	Yes	No	No	No one	Yes	No	No one	Yes	4 - 6 months	No	No	Yes	Swimming pool	1 hour	No	No	I don't know	Yes	Health Professional
553	UNN	1	Female	1	Off Campus	Christianity	manger of asterisk	Above $50	Yes	Through a friend	No	my sister	Yes	Mass Administration of medicines (MAMs)	School	No	my sister	No	No	No	none	No	No	none	Yes	1 - 3 months	No	No	No	none	30 minutes	No	No	I don't visit any water bodies	Yes	Sibling
554	UNN	2	Female	3	Isa-Kaita Hostel	Christianity	Civil servants	Above $50	Yes	School knowledge	Yes	School knowledge	No	Over the counter	Medical Outreach	Yes	School knowledge	No	No	No	None	No	No	None	No	7 months and above	No	No	Yes	Swimming pool	30 minutes	Yes	Yes	Recreational purposes	Yes	Mother
555	UNN	2	Female	4	Off Campus	Christianity	Accountant, Nursing	Above $50	Yes	School knowledge	Yes	Social media	No	Nil	Community	Yes	Social media	No	No	No	None	Yes	No	None	No	7 months and above	No	No	Yes	Swimming pool	Longer than an hour	Yes	No	None	No	None
556	UNN	2	Female	4	Off Campus	Christianity	Business	Above $50	Yes	School knowledge	Yes	School knowledge	No	I've not been treated	Medical Outreach	No	I don't know how it is transmitted	No	No	No	None	Yes	Yes	My sister	No	7 months and above	No	No	No	None	30 minutes	No	No	None	Yes	Health Professional
557	UNN	2	Female	4	Off Campus	Christianity	Nurse	Above $50	Yes	School knowledge	Yes	School knowledge	No	None	Medical Outreach	Yes	School knowledge	No	No	No	None	Yes	No	None	No	7 months and above	No	No	No	None	30 minutes	Yes	No	Recreational purposes	No	Health Professional
558	UNN	2	Female	7	Off Campus	Christianity	Entrepreneur	Above $50	Yes	School knowledge	No	Social media	No	No, I have not been treated before.	Community	Yes	School knowledge	No	No	No	None	No	No	None	No	1 - 3 months	No	No	Yes	Swimming pool	30 minutes	Yes	No	I don't visit	No	Health Professional
559	UNN	2	Female	3	Okeke Hostel	Christianity	Business	Above $50	Yes	School knowledge	Yes	School knowledge	No	None	Medical Outreach	Yes	School knowledge	No	No	No	None	Yes	No	None	No	1 - 3 months	Yes	Yes	No	Lake	1 hour	Yes	Yes	Recreational purposes	Yes	Mother
560	UNN	2	Female	1	Off Campus	Christianity	Business	Below $50 (#30,000)	No	Hearing it for the first time	No	Hearing it for the first time	Yes	Mass Administration of medicines (MAMs)	School	Yes	School knowledge	No	No	No	None	Yes	No	Father	No	1 - 3 months	No	No	No	Swimming pool	30 minutes	Yes	Yes	Source of water supply	No	Friend
561	UNN	2	Female	1	Off Campus	Christianity	Marine engineer	Above $50	Yes	School knowledge	Yes	School knowledge	No	I have not been treated with praziquantel	Medical Outreach	Yes	I have not been treated of FGS	No	No	No	None	Yes	No	None	No	1 - 3 months	No	No	Yes	Swimming pool	30 minutes	No	No	None	Yes	Friend
562	UNN	2	Female	4	Nkrumah Hostel	Christianity	Bussiness	Below $50 (#30,000)	Yes	School knowledge	Yes	School knowledge	No	No	Church	No	Nill	No	No	No	Nill	No	No	Nill	No	7 months and above	No	No	No	Swimming pool	30 minutes	No	No	Nill	Yes	Health Professional
563	UNN	1	Female	1	Off Campus	Christianity	Consultants	Above $50	Yes	School knowledge	Yes	Female Genital schistosomiasis awareness campaign	No	In a health seminar	Medical Outreach	Yes	School knowledge	Yes	No	Yes	Grandmother	Yes	Yes	Mother	No	1 - 3 months	Yes	No	Yes	Swimming pool	Longer than an hour	No	No	Recreational purposes	Yes	Mother
564	UNN	2	Female	4	Off Campus	Christianity	Business inclined	Above $50	Yes	School knowledge	No	Null	No	Null	Medical Outreach	No	Null	No	No	No	Null	No	No	Null	No	7 months and above	No	No	Yes	Swimming pool	1 hour	Yes	Yes	Recreational purposes	Yes	Health Professional
565	UNN	2	Female	3	Off Campus	Christianity	Civil servant	Above $50	Yes	School knowledge	No	School knowledge	No	None	Church	No	School knowledge	No	No	No	Guardian	Yes	Yes	Mother	Yes	1 - 3 months	Yes	No	No	River	30 minutes	Yes	No	Recreational purposes	No	Mother
566	UNN	2	Female	3	Isa-Kaita Hostel	Christianity	Farming	Below $50 (#30,000)	Yes	School knowledge	No	School knowledge	No	Doctor's prescription	Community	No	School knowledge	No	No	No	None	Yes	No	None	No	1 - 3 months	No	No	No	Swimming pool	1 hour	No	No	Recreational purposes	No	Mother
567	UNN	2	Female	3	Off Campus	Christianity	Teacher	Above $50	Yes	School knowledge	Yes	School knowledge	No	NOTA	Community	Yes	School knowledge	Yes	No	No	None	Yes	No	None	Yes	1 - 3 months	No	No	No	None	30 minutes	Yes	No	None	Yes	Health Professional
568	UNN	2	Female	3	Off Campus	Christianity	Business man and Teacher	Above $50	Yes	School knowledge	Yes	School knowledge	No	none	Medical Outreach	Yes	School knowledge	No	No	No	none	No	No	none	No	1 - 3 months	No	No	Yes	Swimming pool	Longer than an hour	Yes	Yes	Recreational purposes	Yes	Mother
569	UNN	2	Female	4	Nkrumah Hostel	Christianity	Civil servants	Above $50	No	Social media	No	Through a friend	No	Mass Administration of medicines (MAMs)	School	Yes	School knowledge	No	Yes	No	None	Yes	No	None	Yes	7 months and above	Yes	Yes	Yes	Swimming pool	Longer than an hour	Yes	No	Religious purposes	No	Mother
570	UNN	2	Female	7	Off Campus	Christianity	Business	Above $50	No	Schistosomiasis awareness campaign	No	Female Genital schistosomiasis awareness campaign	No	Doctor's prescription	Church	No	Social media	No	Yes	No	Null	No	No	Null	No	1 - 3 months	No	No	No	Swimming pool	30 minutes	No	No	Recreational purposes	No	Health Professional
571	UNN	2	Female	3	Okeke Hostel	Christianity	Civil servants	Below $50 (#30,000)	Yes	School knowledge	Yes	School knowledge	Yes	Doctor's prescription	Community	Yes	School knowledge	No	No	No	None	Yes	Yes	Father	No	1 - 3 months	Yes	No	No	None	30 minutes	Yes	No	None	Yes	Mother
572	UNN	2	Female	4	Off Campus	Christianity	Business	Above $50	Yes	Through a friend	Yes	Through a friend	No	Doctor's prescription	Medical Outreach	Yes	School knowledge	Yes	Yes	No	None	Yes	Yes	Father	No	7 months and above	Yes	No	Yes	Swimming pool	30 minutes	No	No	Recreational purposes	Yes	Health Professional
573	UNN	1	Female	1	Isa-Kaita Hostel	Christianity	Soldier	Above $50	Yes	School knowledge	Yes	School knowledge	Yes	Mass Administration of medicines (MAMs)	Medical Outreach	Yes	School knowledge	No	No	No	None	Yes	No	None	Yes	7 months and above	No	No	Yes	Swimming pool	30 minutes	Yes	Yes	Recreational purposes	No	Friend
574	UNN	2	Female	7	Off Campus	Christianity	Retired civil servant	Above $50	No	Through a friend	No	Through a friend	No	Never gotten it	School	No	Through a friend	Yes	Yes	No	No one	Yes	No	None	No	7 months and above	No	No	Yes	Stream	Longer than an hour	Yes	Yes	Recreational purposes	No	Mother
575	UNN	2	Female	2	Off Campus	Christianity	Traders	Above $50	No	Through a friend	No	Through a friend	No	Doctor's prescription	Community	No	Through a friend	No	No	No	None	Yes	No	None	Yes	7 months and above	Yes	No	Yes	Swimming pool	30 minutes	No	No	Recreational purposes	Yes	Mother
576	UNN	2	Female	3	Balewa Hostel	Christianity	Haa	Above $50	No	Through a friend	No	School knowledge	No	Doctor's prescription	School	No	School knowledge	No	No	No	None	Yes	No	None	No	1 - 3 months	No	No	Yes	Swimming pool	Longer than an hour	No	No	Recreational purposes	Yes	Mother
577	UNN	2	Female	3	Off Campus	Christianity	Petty traders	Below $50 (#30,000)	Yes	School knowledge	Yes	School knowledge	No	Mass Administration of medicines (MAMs)	Medical Outreach	No	School knowledge	No	No	No	None	Yes	No	None	Yes	1 - 3 months	Yes	No	No	Swimming pool	30 minutes	Yes	No	Recreational purposes	No	Health Professional
578	UNN	2	Female	4	Off Campus	Christianity	Civil service	Above $50	Yes	School knowledge	Yes	School knowledge	No	I said no previously	Medical Outreach	Yes	School knowledge	Yes	No	No	None	Yes	No	None	No	7 months and above	No	No	Yes	Swimming pool	Longer than an hour	No	No	Source of water supply	Yes	Health Professional
579	UNN	2	Female	2	Off Campus	Christianity	Civil Servants	Above $50	Yes	School knowledge	Yes	School knowledge	No	No	Medical Outreach	Yes	School knowledge	No	No	No	None	Yes	No	None	No	7 months and above	No	No	Yes	Swimming pool	1 hour	Yes	Yes	Recreational purposes	Yes	Health Professional
580	UNN	2	Female	4	Nkrumah Hostel	Christianity	Business	Above $50	Yes	Through a friend	Yes	School knowledge	Yes	Doctor's prescription	Medical Outreach	No	Female Genital schistosomiasis awareness campaign	Yes	No	No	Mother	Yes	Yes	Mother	Yes	7 months and above	No	No	Yes	Swimming pool	1 hour	No	No	Recreational purposes	Yes	Friend
581	UNN	2	Female	4	Off Campus	Christianity	Accountant and Teacher	Above $50	Yes	School knowledge	No	Female Genital schistosomiasis awareness campaign	No	I haven't gotten the treatment before	Medical Outreach	No	Female Genital schistosomiasis awareness campaign	No	No	No	None	Yes	No	None	No	7 months and above	No	No	No	Swimming pool	Longer than an hour	No	No	Recreational purposes	No	Mother
582	UNN	2	Female	4	Eyo- Ita Hostel	Christianity	Teacher	Above $50	Yes	School knowledge	No	I haven't heard of it	No	I said no	Medical Outreach	No	Female Genital schistosomiasis awareness campaign	Yes	Yes	No	None	Yes	Yes	You	No	1 - 3 months	No	No	Yes	Swimming pool	Longer than an hour	No	No	Source of water supply	No	Friend
583	UNN	2	Female	3	Nkrumah Hostel	Christianity	Civil servant	Above $50	Yes	School knowledge	Yes	School knowledge	No	Never been treated	Medical Outreach	Yes	School knowledge	No	No	No	None	Yes	No	None	No	1 - 3 months	No	No	Yes	Swimming pool	Longer than an hour	Yes	No	None	Yes	Mother
584	UNN	1	Female	3	Off Campus	Christianity	Civil servant	Above $50	Yes	School knowledge	No	I don't have an idea	No	None	Medical Outreach	No	None	No	No	No	None	No	No	None	No	1 - 3 months	No	No	No	None	30 minutes	Yes	No	None	Yes	Mother
585	UNN	2	Female	3	Off Campus	Christianity	teaching	Above $50	Yes	School knowledge	Yes	School knowledge	No	None	School	No	No	No	No	No	None	Yes	No	None	No	1 - 3 months	No	No	No	None	30 minutes	No	No	Source of water supply	Yes	Friend
586	UNN	1	Female	2	Off Campus	Christianity	Health workers	Above $50	Yes	School knowledge	Yes	School knowledge	No	None	Medical Outreach	Yes	School knowledge	No	No	No	Nons	No	No	None	No	1 - 3 months	No	No	No	None	30 minutes	No	No	None	Yes	Mother
587	UNN	1	Female	2	Off Campus	Christianity	Business man	Above $50	No	Nil	No	Nil	No	Nil	Church	No	Nil	No	No	No	Nil	No	No	Nil	No	7 months and above	No	No	No	Nil	Longer than an hour	Yes	No	Nil	Yes	Health Professional

## Sheet: HCP
Timestamp	Age	Gender	Are you a Medical Practitioner	YP	What is your Medical Profession?	What is the name of the medical establishment you work for?	Is your medical establishment a private or public establishment?	PE	VD	AP	HE	DYS	Do you use praziquantel in your treatment for venereal diseases?	SS	KSCH	If yes, how did you come across this information?	How is Schistosomiasis transmitted?	KFGS	If yes, how did you come across this information? If No, select not applicable	How is FGS transmitted?	Do people with FGS need to be quarantined?	If contaminated water is thoroughly boiled before drinking, will chances of Schistosoma infection reduce?	If water taken from a contaminated water body infested with Schistosoma haematobium is allowed to stay for some time, can infection still occur?	Is Praziquantel the only medication for the treatment of FGS?	Can Praziquantel be used in the treatment of pregnant women?	In which trimester can a pregnant woman take Praziquantel?	Is the dose for Praziquantel the same for a child as in an adult?	Which of the following FGS treatment and facilities are available in your medical establishment?
2021-10-08 18:53:32	35 - 39	Female	Yes	2	Laboratory Scientist	NA	Public	No	No	No	No	No	No		Yes	Training, sensitization programmes, workshops and seminars on Schistosomiasis	Water-borne transmission	Yes	Training, sensitization programmes, workshop and seminars on FGS	Water-borne transmission	No	No	Yes	Yes	Yes	3rd trimester	I don't know	None
2021-10-10 16:12:30	25 - 29	Male	Yes	1	Medical Doctor	NSIA-Luth	Private	Yes	No	Yes	Yes	Yes	No	No	Yes	Medical School, Contact with infected patients	Oral - feacal route	Yes	Medical School	Oral-feacal route	I don't know	Yes	Yes	I don't know	Yes	All of the above	Yes	None
2021-10-11 09:25:13	45 - 49	Male	Yes	2	Medical Doctor	Medical Center Nnamdi Azikiwe University	Public	Yes	Yes	Yes	Yes	Yes	No	No	Yes	Medical School	Vector-borne transmission	No		Vector-borne transmission	I don't know	Yes	Yes	I don't know	Yes	2nd trimester	I don't know	None
2021-10-11 09:33:03	30 - 34	Male	Yes	1	Medical Doctor	Nnamdi Azikiwe University Medical Center	Public	Yes	Yes	Yes	Yes	Yes	No		Yes	Medical School, Training, sensitization programmes, workshops and seminars on Schistosomiasis	Water-borne transmission	Yes	Medical School	Water-borne transmission	I don't know	I don't know	I don't know	I don't know	Yes	2nd trimester	I don't know	Praziquantel
2021-10-11 09:48:20	30 - 34	Female	Yes	1	Medical Doctor	Nnamdi Azikiwe University Medical center Awka	Public	Yes	Yes	Yes	Yes	Yes	Yes	Yes	Yes	Medical School, Contact with infected patients	Direct penetration of the larva from into the skin during contact with infested water	Yes	Medical School	Can also be transmitted by direct penetration of the larval form into the skin and then penetration to the genital if left untreated.	I don't know	Yes	I don't know	Yes	Yes	3rd trimester	No	Praziquantel
2021-10-11 09:59:04	50 and above	Male	Yes	2	Medical Doctor	AEFUTHA	Public	No	Yes	Yes	Yes	Yes	No	Yes	Yes	Medical School	Water-borne transmission	No		Water-borne transmission	I don't know	No	No	No	No	3rd trimester	No	Praziquantel, Urinalysis Test Strips
2021-10-11 10:21:08	30 - 34	Female	Yes	1	Medical Doctor	University of Nnamdi Azikiwe Medical Centre, Awka.	Public	Yes	Yes	Yes	Yes	Yes	Yes	Yes	Yes	Medical School	Water-borne transmission	Yes	Medical School	Sexual transmission	Maybe, depending on the severity	I don't know	Yes	Yes	Yes	All of the above	Yes	Praziquantel
2021-10-11 10:25:07	35 - 39	Male	Yes	2	Medical Doctor	AEFUTHA	Public	No	No	No	No	No	No		Yes	Medical School, Training, sensitization programmes, workshops and seminars on Schistosomiasis, Internet	Water-borne transmission	Yes	Medical School, Training, sensitization programmes, workshop and seminars on FGS, Internet	Water-borne transmission	No	No	Yes	Yes	Yes	All of the above	No	I don't know
2021-10-11 10:33:10	30 - 34	Female	Yes	1	Medical Doctor	NAU MEDICAL CENTRE	Public	Yes	Yes	Yes	Yes	Yes	Yes	Yes	Yes	Training, sensitization programmes, workshops and seminars on Schistosomiasis	Vector-borne transmission	Yes	Medical School	Sexual transmission	No	Yes	Yes	I don't know	Yes	All of the above	No	Praziquantel
2021-10-11 10:58:33	40 - 44	Male	Yes	2	Medical Doctor	Nnamdi Azikiwe University Teaching Hospital, Nnewi	Public	Yes	Yes	Yes	Yes	Yes	No	No	Yes	Medical School, Contact with infected patients	Water-borne transmission	Yes	Medical School, Contact with infected patient	Water-borne transmission	No	Yes	Yes	No	Yes	2nd trimester	I don't know	Praziquantel
2021-10-11 13:02:18	35 - 39	Male	Yes	1	Medical Doctor	Unizik medical center awka	Public	Yes	Yes	Yes	Yes	No	No	No	Yes	Medical School	Oral - feacal route	No		Sexual transmission	Maybe, depending on the severity	Yes	Yes	No	Yes	2nd trimester	No	Urinalysis Test Strips
2021-10-11 13:35:19	25 - 29	Female	Yes	1	Medical Doctor	Health Center	Public	No	Yes	Yes	Yes	Yes	No	Yes	Yes	Medical School	Water-borne transmission	No	Not applicable	N/A	I don't know	I don't know	I don't know	I don't know	Yes	3rd trimester	I don't know	None
2021-10-11 13:37:15	35 - 39	Female	Yes	2	Medical Doctor	NOFIC	Public	Yes	Yes	Yes	Yes	Yes	No	Yes	Yes	Medical School	Water-borne transmission	Yes	Medical School	Water-borne transmission	No	No	Yes	Yes	Yes	All of the above	No	Praziquantel
2021-10-11 15:35:36	50 and above	Female	Yes	2	Medical Doctor	Nnamdi Azikiwe University Teaching Hospital, Nnewi	Public	No	Yes	Yes	Yes	Yes	No	Yes	Yes	Medical School	Vector-borne transmission	No	Not applicable	Vector-borne transmission	No	Yes	No	I don't know	Yes	2nd trimester	I don't know	Praziquantel
2021-10-11 15:42:36	40 - 44	Male	Yes	1	Medical Doctor	Ministry of health	Public	Yes	Yes	Yes	Yes	Yes	Yes	Yes	Yes	Medical School, Training, sensitization programmes, workshops and seminars on Schistosomiasis	Water-borne transmission	Yes	Medical School, Training, sensitization programmes, workshop and seminars on FGS	Water-borne transmission	No	Yes	Yes	No	Yes	3rd trimester	No	Praziquantel, Urinalysis Test Strips
2021-10-11 16:37:13	30 - 34	Female	Yes	1	Medical Doctor	Nnamdi Azikiwe University Medical Center, Awka	Public	Yes	Yes	Yes	Yes	Yes	No	No	Yes	Medical School	Water-borne transmission	No	Not applicable	Water-borne transmission	No	No	I don't know	No	No	2nd trimester	No	Praziquantel
2021-10-11 19:50:05	50 and above	Female	Yes	2	Laboratory Scientist	University of Port Harcourt Teaching Hospital	Public	Yes	No	No	No	No	No	No	Yes	Medical School	Water-borne transmission	Yes	Medical School	Water-borne transmission	No	Yes	Yes	No	Yes	All of the above	No	Praziquantel, Urinalysis Test Strips, Microscopy
2021-10-11 20:08:07	50 and above	Female	Yes	2	Academic Researcher	Rivers State University	Public	No	No	No	No	No	No	No	No	Just posted to my WhatsApp group	Not applicable	No	Not applicable	Not applicable	I don't know	I don't know	I don't know	I don't know	No	All of the above	I don't know	I don't know
2021-10-11 20:58:52	25 - 29	Male	Yes	1	Pharmacist	Medical rep	Private	No	No	No	No	No	No	No	Yes	Medical School	Vector-borne transmission	No	Medical School	Vector-borne transmission	Maybe, depending on the severity	Yes	Yes	No	Yes	All of the above	Yes	Praziquantel, Urinalysis Test Strips
2021-10-11 21:52:48	25 - 29	Male	Yes	1	Medical Doctor	Military Hospital Lagos	Public	Yes	Yes	Yes	No	Yes	No	No	Yes	Medical School	Water-borne transmission	Yes	Medical School	Sexual transmission	No	Yes	Yes	No	Yes	All of the above	No	None
2021-10-11 21:59:02	25 - 29	Male	Yes	1	Pharmacist	Ekwueme pharmacy limited	Private	No	Yes	Yes	Yes	No	No	No	Yes	Training, sensitization programmes, workshops and seminars on Schistosomiasis	Vector-borne transmission	Yes	Training, sensitization programmes, workshop and seminars on FGS	Water-borne transmission	No	Yes	Yes	No	Yes	3rd trimester	No	Praziquantel, Urinalysis Test Strips
2021-10-11 22:00:56	25 - 29	Male	Yes	1	Medical Doctor	Luth	Public	Yes	Yes	Yes	Yes	Yes	No	No	Yes	Medical School	Water-borne transmission	No	Not applicable	Water-borne transmission	I don't know	I don't know	I don't know	I don't know	No	3rd trimester	I don't know	None
2021-10-11 22:01:47	20 - 24	Female	Yes	1	Academic Researcher	Nnamdi Azikiwe University Teaching Hospital, Nnewi	Public	No	No	Yes	Yes	Yes	Yes	Yes	Yes	Medical School, Contact with infected patients, Training, sensitization programmes, workshops and seminars on Schistosomiasis	Water-borne transmission	Yes	Medical School, Contact with infected patient, Training, sensitization programmes, workshop and seminars on FGS	Water-borne transmission	No	Yes	Yes	Yes	Yes	All of the above	Yes	Praziquantel, Urinalysis Test Strips, Schistosome Test Kit with Polycarbonate Fibres
2021-10-11 22:44:48	30 - 34	Female	Yes	1	Medical Doctor	Medical Center NAU	Public	No	Yes	No	No	No	No	No	Yes	Medical School	Water-borne transmission	No		Water-borne transmission	Maybe, depending on the severity	Yes	Yes	Yes	Yes	3rd trimester	No	None
2021-10-11 23:16:45	40 - 44	Female	Yes	2	Pharmacist	University of Nigeria teaching hospital ituku ozalla	Public	No	No	No	No	No	No		Yes	Medical School	Oral - feacal route	Yes	Medical School	Oral-feacal route	I don't know	Yes	Yes	I don't know	Yes	All of the above	Yes	Urinalysis Test Strips
2021-10-12 03:48:09	50 and above	Female	Yes	2	Nurse	At Joseph medical center CS Texas	Public	Yes	Yes	Yes	Yes	No	No	No	No		Not applicable	No	Not applicable	Sexual transmission	I don't know	I don't know	I don't know	I don't know	No	2nd trimester	I don't know	None
2021-10-12 03:57:48	40 - 44	Female	Yes	2	Academic Researcher	Rivers State University	Public	No	No	No	No	No	No		Yes	Medical School	Water-borne transmission	No		Water-borne transmission	No	Yes	Yes	I don't know	Yes	All of the above	Yes	Praziquantel, Urinalysis Test Strips
2021-10-12 05:19:27	40 - 44	Male	Yes	2	Medical Doctor	Nnamdi Azikiwe University Teaching Hospital, Nnewi	Public	Yes	Yes	Yes	Yes	Yes	No	No	Yes	Medical School	Vector-borne transmission	No	Medical School	Person to person contact	No	Yes	Yes	I don't know	Yes	3rd trimester	I don't know	None
2021-10-12 07:30:20	50 and above	Female	Yes	2	Laboratory Scientist	LASUTH, IKEJA. LAGOS STATE	Public	Yes	Yes	Yes	No	No	No	Yes	Yes	Medical School	Oral - feacal route	Yes	Medical School	Oral-feacal route	I don't know	Yes	Yes	I don't know	Yes	2nd trimester	I don't know	I don't know
2021-10-12 10:42:27	25 - 29	Female	Yes	1	Clinical Researcher	Chukwuemeka Odumegwu Ojukwu University Teaching Hospital, Awka	Public	No	No	No	No	No	No	No	Yes	Medical School	Not applicable	Yes	Medical School	Sexual transmission	I don't know	I don't know	I don't know	I don't know	No	All of the above	No	None
2021-10-12 12:35:23	25 - 29	Male	Yes	1	Medical Doctor	Evercare Hospital Lekki	Private	Yes	Yes	Yes	Yes	Yes	Yes	Yes	Yes	Medical School, Contact with infected patients, Personal Experience	Water-borne transmission	Yes	Medical School, Contact with infected patient, Personal experience	Water-borne transmission	No	Yes	Yes	No	Yes	All of the above	No	Praziquantel, Urinalysis Test Strips, Schistosome Test Kit with Polycarbonate Fibres
2021-10-12 14:07:26	35 - 39	Male	Yes	1	Pharmacist	Olabisi onabanjo university teaching hosp	Public	No	Yes	Yes	Yes	No	No	No	Yes	Medical School, Personal Experience, Training, sensitization programmes, workshops and seminars on Schistosomiasis	Water-borne transmission	Yes	Medical School	Sexual transmission	No	Yes	Yes	No	No	2nd trimester	No	Praziquantel, Schistosome Test Kit with Polycarbonate Fibres
2021-10-12 15:58:59	50 and above	Female	Yes	2	Laboratory Scientist	Cleansprings specialist hospital	Private	No	Yes	Yes	Yes	Yes	Yes	Yes	Yes	Medical School	Water-borne transmission	Yes	Medical School	Water-borne transmission	No	Yes	No	No	Yes	3rd trimester	No	Praziquantel, Urinalysis Test Strips
2021-10-12 18:21:31	45 - 49	Female	Yes	1	Laboratory Scientist	St. Faith's Hospital and Maternity, Awka	Private	No	Yes	Yes	Yes	No	No	No	Yes	Training, sensitization programmes, workshops and seminars on Schistosomiasis	Water-borne transmission	No	Not applicable	Water-borne transmission	No	Yes	Yes	I don't know	No	3rd trimester	No	Schistosome Test Kit with Polycarbonate Fibres
2021-10-12 18:47:17	20 - 24	Female	Yes	1	Laboratory Scientist	Nnamdi Azikiwe University Teaching Hospital, Nnewi	Public	Yes	Yes	Yes	Yes	Yes	Yes	Yes	Yes	Medical School	Water-borne transmission	No	Not applicable	Sexual transmission	I don't know	Yes	Yes	I don't know	Yes	3rd trimester	I don't know	Urinalysis Test Strips
2021-10-12 19:36:27	30 - 34	Male	Yes	1	Laboratory Scientist	Nnamdi Azikiwe University Teaching Hospital, Nnewi	Public	No	No	No	No	No	No	No	Yes	Medical School	Water-borne transmission	No	Not applicable	Sexual transmission	Maybe, depending on the severity	Yes	Yes	I don't know	No	3rd trimester	No	None
2021-10-12 19:37:23	25 - 29	Male	Yes	1	Laboratory Scientist	Nnamdi Azikiwe University Teaching Hospital, Nnewi	Public	Yes	Yes	Yes	Yes	Yes	Yes	No	Yes	Medical School	Water-borne transmission	Yes	Medical School	Water-borne transmission	I don't know	Yes	Yes	Yes	Yes	All of the above	No	Praziquantel
2021-10-12 20:19:23	25 - 29	Male	Yes	1	Radiographer	Nisa Premier Hospital, Abuja	Private	Yes	Yes	Yes	Yes	Yes	Yes	No	Yes	Medical School	Water-borne transmission	Yes	Not applicable	Water-borne transmission	No	Yes	Yes	I don't know	Yes	3rd trimester	I don't know	I don't know
2021-10-12 20:52:11	20 - 24	Female	Yes	1	Laboratory Scientist	Nnamdi Azikiwe University Teaching Hospital, Nnewi	Public	Yes	No	No	Yes	No	No	Yes	Yes		Person to person contact	Yes	Medical School	Sexual transmission	No	Yes	No	No	Yes	1st trimester	No	Praziquantel, Urinalysis Test Strips
2021-10-12 21:24:52	25 - 29	Male	Yes	1	Medical Doctor	Nnamdi Azikiwe University Teaching Hospital, Nnewi	Public	Yes	Yes	Yes	Yes	Yes	Yes	Yes	Yes	Medical School	Water-borne transmission	Yes	Medical School	Sexual transmission	No	Yes	Yes	No	Yes	3rd trimester	No	Praziquantel, Urinalysis Test Strips
2021-10-12 21:41:27	25 - 29	Male	Yes	1	Laboratory Scientist	Nnamdi Azikiwe University Teaching Hospital, Nnewi	Public	No	Yes	Yes	Yes	Yes	Yes	Yes	Yes	Medical School	Oral - feacal route	Yes	Medical School	Water-borne transmission	Maybe, depending on the severity	Yes	Yes	I don't know	Yes	All of the above	No	Praziquantel, Urinalysis Test Strips
2021-10-12 21:43:37	40 - 44	Male	Yes	2	Medical Doctor	UPTH	Public	No	Yes	Yes	Yes	Yes	No	Yes	Yes	Training, sensitization programmes, workshops and seminars on Schistosomiasis	Water-borne transmission	No	Not applicable	Sexual transmission	No	Yes	Yes	No	Yes	3rd trimester	Yes	Praziquantel
2021-10-13 03:59:15	20 - 24	Male	Yes	1	Laboratory Scientist	Nnamdi Azikiwe University Teaching Hospital, Nnewi	Public	No	No	No	No	No	Yes	Yes	Yes		Water-borne transmission	Yes	Not applicable	Water-borne transmission	No	Yes	Yes	No	Yes	3rd trimester	No	Praziquantel, Urinalysis Test Strips
2021-10-13 15:31:45	25 - 29	Male	Yes	1	Laboratory Scientist	Beatitude mediplex and kidney centre	Private	No	No	No	No	No	No	No	Yes	Medical School	Water-borne transmission	No	Not applicable	Sexual transmission	I don't know	Yes	Yes	I don't know	Yes	2nd trimester	No	None
2021-10-13 17:45:50	20 - 24	Male	Yes	1	Laboratory Scientist	Nnamdi Azikiwe University Teaching Hospital, Nnewi	Public	No	No	No	No	No	No		Yes	Medical School, Internet	Vector-borne transmission	Yes	Medical School	Vector-borne transmission	No	No	Yes	I don't know	No	None of the above	I don't know	I.dont know
2021-10-13 18:00:27	20 - 24	Female	Yes	2	Laboratory Scientist	Nnamdi Azikiwe University Teaching Hospital, Nnewi	Public	Yes	Yes	Yes	Yes	Yes	Yes	Yes	Yes	Medical School	Water-borne transmission	Yes	Medical School	Water-borne transmission	No	No	Yes	No	No	None of the above	I don't know	Urinalysis Test Strips
2021-10-13 20:13:05	40 - 44	Male	Yes	2	Public Health Officer	Medical establishment unknown	Public	No	Yes	No	Yes	No	Yes	Yes	Yes	Training, sensitization programmes, workshops and seminars on Schistosomiasis	Vector-borne transmission	No		Water-borne transmission	I don't know	I don't know	Yes	I don't know	Yes	3rd trimester	No	Praziquantel
2021-10-13 20:15:27	40 - 44	Male	Yes	2	Public Health Officer	Medical establishment unknown	Public	No	No	No	Yes	No	Yes	Yes	Yes	Training, sensitization programmes, workshops and seminars on Schistosomiasis	Water-borne transmission	Yes	Training, sensitization programmes, workshop and seminars on FGS	Water-borne transmission	No	Yes	Yes	I don't know	No	None of the above	No	Praziquantel
2021-10-13 20:19:14	35 - 39	Male	Yes	2	Clinical Researcher	Anambra State Malaria Elimination Program	Public	No	No	No	No	No	Yes	Yes	Yes	Medical School	Oral-feacal route, vector-borne and water-borne transmission	Yes	Training, sensitization programmes, workshop and seminars on FGS	Oral-feacal route and water-borne transmission	I don't know	Yes	Yes	Yes	No	None of the above	No	Praziquantel
2021-10-13 20:21:32	40 - 44	Female	Yes	2	Community Health Worker	Medical establishment unknown	Public	No	Yes	No	No	No	No	No	Yes	Training, sensitization programmes, workshops and seminars on Schistosomiasis	Vector-borne transmission	Yes	Training, sensitization programmes, workshop and seminars on FGS	Vector-borne transmission	Maybe, depending on the severity	Yes	Yes	I don't know	No	None of the above	No	None
2021-10-13 20:25:50	50 and above	Female	Yes	2	Medical Doctor	MOH LGA	Public	Yes	Yes	Yes	Yes	Yes	No	No	Yes	Medical School, Training, sensitization programmes, workshops and seminars on Schistosomiasis	Water-borne transmission	Yes	Training, sensitization programmes, workshop and seminars on FGS	Water-borne transmission	No	Yes	Yes	Yes	Yes	3rd trimester	No	Urinalysis Test Strips
2021-10-13 20:32:43	50 and above	Female	Yes	2	Community Health Worker	Medical establishment unknown	Public	No	Yes	Yes	Yes	No	Yes	Yes	Yes	Contact with infected patients	Water-borne transmission	No	Not applicable	Water-borne transmission	No	Yes	Yes	No	Yes	3rd trimester	No	None
2021-10-13 20:36:37	40 - 44	Female	Yes	2	Nurse	Medical establishment unknown	Public	Yes	Yes	Yes	Yes	Yes	Yes	Yes	Yes	Training, sensitization programmes, workshops and seminars on Schistosomiasis	Water-borne transmission	No		I don’t Know	I don't know	Yes	Yes	Yes	No	None of the above	No	None
2021-10-13 20:39:27	45 - 49	Male	Yes	2	Medical Doctor	Medical establishment unknown	Public	Yes	Yes	Yes	Yes	Yes	Yes	Yes	Yes	Medical School, Contact with infected patients, Training, sensitization programmes, workshops and seminars on Schistosomiasis	Vector-borne transmission	Yes	Medical School	Vector-borne transmission	No	Yes	I don't know	No	Yes	All of the above	No	Praziquantel
2021-10-13 20:42:09	50 and above	Male	No	2	Public Health Officer	Medical establishment unknown	Public	No	No	No	No	No	No	No	Yes	Training, sensitization programmes, workshops and seminars on Schistosomiasis	Vector-borne transmission	No	Not applicable	Vector-borne transmission	I don't know	Yes	Yes	Yes	No	None of the above	I don't know	Praziquantel
2021-10-13 20:44:53	50 and above	Male	No	2	Public Health Officer	Medical establishment unknown	Public	No	No	No	No	No	Yes	Yes	Yes	Contact with infected patients, Training, sensitization programmes, workshops and seminars on Schistosomiasis	Vector-borne transmission	Yes	Training, sensitization programmes, workshop and seminars on FGS	Vector-borne transmission	No	No	No	Yes	No	None of the above	No	Praziquantel
2021-10-13 20:58:09	45 - 49	Male	Yes	1	Community Health Worker	Medical establishment unknown	Public	Yes	Yes	Yes	Yes	Yes	Yes	Yes	Yes	Training, sensitization programmes, workshops and seminars on Schistosomiasis	Vector-borne transmission	Yes	Training, sensitization programmes, workshop and seminars on FGS	Vector-borne transmission	No	Yes	Yes	No	No	All of the above	No	None
2021-10-13 21:00:05	45 - 49	Female	Yes	2	Community Health Worker	St. Faith's Hospital and Maternity, Awka	Public	No	No	No	No	No	No	No	Yes	Training, sensitization programmes, workshops and seminars on Schistosomiasis	Water-borne transmission	Yes	Training, sensitization programmes, workshop and seminars on FGS	Water-borne transmission	No	Yes	Yes	Yes	No	None of the above	No	Schistosome Test Kit with Polycarbonate Fibres
2021-10-13 21:02:15	40 - 44	Female	Yes	1	Community Health Worker	Medical establishment unknown	Public	Yes	Yes	Yes	Yes	Yes	Yes	Yes	Yes	Training, sensitization programmes, workshops and seminars on Schistosomiasis	Vector-borne transmission	Yes	Training, sensitization programmes, workshop and seminars on FGS	Vector-borne transmission	No	Yes	Yes	No	No	All of the above	No	None
2021-10-13 21:04:32	25 - 29	Female	Yes	1	Public Health Officer	Medical establishment unknown	Public	No	No	No	No	No	No		Yes	Training, sensitization programmes, workshops and seminars on Schistosomiasis	Water-borne transmission	Yes	Training, sensitization programmes, workshop and seminars on FGS	Water-borne transmission	No	Yes	No	Yes	Yes	All of the above	No	Praziquantel
2021-10-13 21:06:50	45 - 49	Female	Yes	2	NA	Medical establishment unknown	Public	No	No	No	No	No	No		Yes	Training, sensitization programmes, workshops and seminars on Schistosomiasis	Water-borne transmission	No		Water-borne transmission	No	Yes	No	Yes	No	None of the above	No	Praziquantel
2021-10-13 21:12:36	45 - 49	Female	Yes	1	Community Health Worker	Medical establishment unknown	Public	No	No	Yes	No	No	No	Yes	Yes	Training, sensitization programmes, workshops and seminars on Schistosomiasis	Water-borne transmission	Yes	Training, sensitization programmes, workshop and seminars on FGS	Vector-borne transmission	No	Yes	Yes	Yes	No	None of the above	No	Schistosome Test Kit with Polycarbonate Fibres
2021-10-13 21:15:40	50 and above	Female	Yes	2	Mid Wife	Medical establishment unknown	Public	Yes	Yes	Yes	Yes	Yes	No	No	Yes	Training, sensitization programmes, workshops and seminars on Schistosomiasis	Vector-borne transmission	No	Not applicable	No idea	I don't know	No	Yes	I don't know	No	None of the above	I don't know	None
2021-10-13 21:19:23	45 - 49	Female	Yes	2	Community Health Worker	Medical establishment unknown	Public	No	Yes	Yes	Yes	Yes	Yes	No	Yes	Contact with infected patients	Water-borne transmission	Yes	Personal experience	Water-borne transmission	No	Yes	Yes	Yes	Yes	3rd trimester	No	None
2021-10-13 21:24:30	35 - 39	Female	Yes	1	Nurse	Medical establishment unknown	Public	No	No	No	No	No	No		Yes	Training, sensitization programmes, workshops and seminars on Schistosomiasis	Oral-feacal route, Vector-borne and water- borne transmission	No	Not applicable	Water-borne transmission	Yes	Yes	Yes	No	Yes	3rd trimester	No	None

## Sheet: sHCP
Timestamp	Com	Age	Gender	Are you a Medical Practitioner	If yes, how long have you been practicing?	What is your Medical Profession?	What is the name of the medical establishment you work for?	Is your medical establishment a private or public establishment?	Do you conduct pelvic examinations?	Do you treat venereal diseases?	Do you treat patients with significant lower abdominal pain?	Do you treat patients with haematuria?	Do you treat patients with dysturia?	Do you use praziquantel in your treatment for venereal diseases?	If yes, to any of the above, did you suspect a possible Schistosoma infection in your diagnosis?	Do you know about Schistosomiasis ?	If yes, how did you come across this information?	How is Schistosomiasis transmitted?	Do you know about female genital schistosomiasis?	If yes, how did you come across this information? If No, select not applicable	How is FGS transmitted?	A	If contaminated water is thoroughly boiled before drinking, will chances of Schistosoma infection reduce?	If water taken from a contaminated water body infested with Schistosoma haematobium is allowed to stay for some time, can infection still occur?	B	C	D	E	Which of the following FGS treatment and facilities are available in your medical establishment?
2021-10-11 09:25:13	1	45 - 49	Male	Yes	11 - 20 years	Medical Doctor	Medical Center Nnamdi Azikiwe University	Public	Yes	Yes	Yes	Yes	Yes	No	No	Yes	Medical School	Vector-borne transmission	No		Vector-borne transmission	I don't know	Yes	Yes	I don't know	Yes	2nd trimester	I don't know	None
2021-10-11 09:33:03	1	30 - 34	Male	Yes	10 years and below	Medical Doctor	Nnamdi Azikiwe University Medical Center	Public	Yes	Yes	Yes	Yes	Yes	No		Yes	Medical School, Training, sensitization programmes, workshops and seminars on Schistosomiasis	Water-borne transmission	Yes	Medical School	Water-borne transmission	I don't know	I don't know	I don't know	I don't know	Yes	2nd trimester	I don't know	Praziquantel
2021-10-11 09:48:20	1	30 - 34	Female	Yes	10 years and below	Medical Doctor	Nnamdi Azikiwe University Medical center Awka	Public	Yes	Yes	Yes	Yes	Yes	Yes	Yes	Yes	Medical School, Contact with infected patients	Direct penetration of the larva from into the skin during contact with infested water	Yes	Medical School	Can also be transmitted by direct penetration of the larval form into the skin and then penetration to the genital if left untreated.	I don't know	Yes	I don't know	Yes	Yes	3rd trimester	No	Praziquantel
2021-10-11 09:59:04	1	50 and above	Male	Yes	21 - 30 years	Medical Doctor	AEFUTHA	Public	No	Yes	Yes	Yes	Yes	No	Yes	Yes	Medical School	Water-borne transmission	No		Water-borne transmission	I don't know	No	No	No	No	3rd trimester	No	Praziquantel, Urinalysis Test Strips
2021-10-11 10:21:08	1	30 - 34	Female	Yes	10 years and below	Medical Doctor	University of Nnamdi Azikiwe Medical Centre, Awka.	Public	Yes	Yes	Yes	Yes	Yes	Yes	Yes	Yes	Medical School	Water-borne transmission	Yes	Medical School	Sexual transmission	Maybe, depending on the severity	I don't know	Yes	Yes	Yes	All of the above	Yes	Praziquantel
2021-10-11 10:33:10	1	30 - 34	Female	Yes	10 years and below	Medical Doctor	NAU MEDICAL CENTRE	Public	Yes	Yes	Yes	Yes	Yes	Yes	Yes	Yes	Training, sensitization programmes, workshops and seminars on Schistosomiasis	Vector-borne transmission	Yes	Medical School	Sexual transmission	No	Yes	Yes	I don't know	Yes	All of the above	No	Praziquantel
2021-10-11 10:58:33	1	40 - 44	Male	Yes	11 - 20 years	Medical Doctor	Nnamdi Azikiwe University Teaching Hospital, Nnewi	Public	Yes	Yes	Yes	Yes	Yes	No	No	Yes	Medical School, Contact with infected patients	Water-borne transmission	Yes	Medical School, Contact with infected patient	Water-borne transmission	No	Yes	Yes	No	Yes	2nd trimester	I don't know	Praziquantel
2021-10-11 13:02:18	1	35 - 39	Male	Yes	10 years and below	Medical Doctor	Unizik medical center awka	Public	Yes	Yes	Yes	Yes	No	No	No	Yes	Medical School	Oral - feacal route	No		Sexual transmission	Maybe, depending on the severity	Yes	Yes	No	Yes	2nd trimester	No	Urinalysis Test Strips
2021-10-11 13:35:19	1	25 - 29	Female	Yes	10 years and below	Medical Doctor	Health Center	Public	No	Yes	Yes	Yes	Yes	No	Yes	Yes	Medical School	Water-borne transmission	No	Not applicable	N/A	I don't know	I don't know	I don't know	I don't know	Yes	3rd trimester	I don't know	None
2021-10-11 13:37:15	1	35 - 39	Female	Yes	11 - 20 years	Medical Doctor	NOFIC	Public	Yes	Yes	Yes	Yes	Yes	No	Yes	Yes	Medical School	Water-borne transmission	Yes	Medical School	Water-borne transmission	No	No	Yes	Yes	Yes	All of the above	No	Praziquantel
2021-10-11 15:35:36	1	50 and above	Female	Yes	11 - 20 years	Medical Doctor	Nnamdi Azikiwe University Teaching Hospital, Nnewi	Public	No	Yes	Yes	Yes	Yes	No	Yes	Yes	Medical School	Vector-borne transmission	No	Not applicable	Vector-borne transmission	No	Yes	No	I don't know	Yes	2nd trimester	I don't know	Praziquantel
2021-10-11 15:42:36	1	40 - 44	Male	Yes	10 years and below	Medical Doctor	Ministry of health	Public	Yes	Yes	Yes	Yes	Yes	Yes	Yes	Yes	Medical School, Training, sensitization programmes, workshops and seminars on Schistosomiasis	Water-borne transmission	Yes	Medical School, Training, sensitization programmes, workshop and seminars on FGS	Water-borne transmission	No	Yes	Yes	No	Yes	3rd trimester	No	Praziquantel, Urinalysis Test Strips
2021-10-11 16:37:13	1	30 - 34	Female	Yes	10 years and below	Medical Doctor	Nnamdi Azikiwe University Medical Center, Awka	Public	Yes	Yes	Yes	Yes	Yes	No	No	Yes	Medical School	Water-borne transmission	No	Not applicable	Water-borne transmission	No	No	I don't know	No	No	2nd trimester	No	Praziquantel
2021-10-11 21:52:48	1	25 - 29	Male	Yes	10 years and below	Medical Doctor	Military Hospital Lagos	Public	Yes	Yes	Yes	No	Yes	No	No	Yes	Medical School	Water-borne transmission	Yes	Medical School	Sexual transmission	No	Yes	Yes	No	Yes	All of the above	No	None
2021-10-11 21:59:02	1	25 - 29	Male	Yes	10 years and below	Pharmacist	Ekwueme pharmacy limited	Private	No	Yes	Yes	Yes	No	No	No	Yes	Training, sensitization programmes, workshops and seminars on Schistosomiasis	Vector-borne transmission	Yes	Training, sensitization programmes, workshop and seminars on FGS	Water-borne transmission	No	Yes	Yes	No	Yes	3rd trimester	No	Praziquantel, Urinalysis Test Strips
2021-10-11 22:00:56	1	25 - 29	Male	Yes	10 years and below	Medical Doctor	Luth	Public	Yes	Yes	Yes	Yes	Yes	No	No	Yes	Medical School	Water-borne transmission	No	Not applicable	Water-borne transmission	I don't know	I don't know	I don't know	I don't know	No	3rd trimester	I don't know	None
2021-10-11 22:44:48	1	30 - 34	Female	Yes	10 years and below	Medical Doctor	Medical Center NAU	Public	No	Yes	No	No	No	No	No	Yes	Medical School	Water-borne transmission	No		Water-borne transmission	Maybe, depending on the severity	Yes	Yes	Yes	Yes	3rd trimester	No	None
2021-10-12 03:48:09	1	50 and above	Female	Yes	21 - 30 years	Nurse	At Joseph medical center CS Texas	Public	Yes	Yes	Yes	Yes	No	No	No	No		Not applicable	No	Not applicable	Sexual transmission	I don't know	I don't know	I don't know	I don't know	No	2nd trimester	I don't know	None
2021-10-12 05:19:27	1	40 - 44	Male	Yes	11 - 20 years	Medical Doctor	Nnamdi Azikiwe University Teaching Hospital, Nnewi	Public	Yes	Yes	Yes	Yes	Yes	No	No	Yes	Medical School	Vector-borne transmission	No	Medical School	Person to person contact	No	Yes	Yes	I don't know	Yes	3rd trimester	I don't know	None
2021-10-12 07:30:20	1	50 and above	Female	Yes	21 - 30 years	Laboratory Scientist	LASUTH, IKEJA. LAGOS STATE	Public	Yes	Yes	Yes	No	No	No	Yes	Yes	Medical School	Oral - feacal route	Yes	Medical School	Oral-feacal route	I don't know	Yes	Yes	I don't know	Yes	2nd trimester	I don't know	I don't know
2021-10-12 12:35:23	1	25 - 29	Male	Yes	10 years and below	Medical Doctor	Evercare Hospital Lekki	Private	Yes	Yes	Yes	Yes	Yes	Yes	Yes	Yes	Medical School, Contact with infected patients, Personal Experience	Water-borne transmission	Yes	Medical School, Contact with infected patient, Personal experience	Water-borne transmission	No	Yes	Yes	No	Yes	All of the above	No	Praziquantel, Urinalysis Test Strips, Schistosome Test Kit with Polycarbonate Fibres
2021-10-12 14:07:26	1	35 - 39	Male	Yes	10 years and below	Pharmacist	Olabisi onabanjo university teaching hosp	Public	No	Yes	Yes	Yes	No	No	No	Yes	Medical School, Personal Experience, Training, sensitization programmes, workshops and seminars on Schistosomiasis	Water-borne transmission	Yes	Medical School	Sexual transmission	No	Yes	Yes	No	No	2nd trimester	No	Praziquantel, Schistosome Test Kit with Polycarbonate Fibres
2021-10-12 15:58:59	1	50 and above	Female	Yes	11 - 20 years	Laboratory Scientist	Cleansprings specialist hospital	Private	No	Yes	Yes	Yes	Yes	Yes	Yes	Yes	Medical School	Water-borne transmission	Yes	Medical School	Water-borne transmission	No	Yes	No	No	Yes	3rd trimester	No	Praziquantel, Urinalysis Test Strips
2021-10-12 18:21:31	1	45 - 49	Female	Yes	10 years and below	Laboratory Scientist	St. Faith's Hospital and Maternity, Awka	Private	No	Yes	Yes	Yes	No	No	No	Yes	Training, sensitization programmes, workshops and seminars on Schistosomiasis	Water-borne transmission	No	Not applicable	Water-borne transmission	No	Yes	Yes	I don't know	No	3rd trimester	No	Schistosome Test Kit with Polycarbonate Fibres
2021-10-12 18:47:17	1	20 - 24	Female	Yes	10 years and below	Laboratory Scientist	Nnamdi Azikiwe University Teaching Hospital, Nnewi	Public	Yes	Yes	Yes	Yes	Yes	Yes	Yes	Yes	Medical School	Water-borne transmission	No	Not applicable	Sexual transmission	I don't know	Yes	Yes	I don't know	Yes	3rd trimester	I don't know	Urinalysis Test Strips
2021-10-12 19:37:23	1	25 - 29	Male	Yes	10 years and below	Laboratory Scientist	Nnamdi Azikiwe University Teaching Hospital, Nnewi	Public	Yes	Yes	Yes	Yes	Yes	Yes	No	Yes	Medical School	Water-borne transmission	Yes	Medical School	Water-borne transmission	I don't know	Yes	Yes	Yes	Yes	All of the above	No	Praziquantel
2021-10-12 20:19:23	1	25 - 29	Male	Yes	10 years and below	Radiographer	Nisa Premier Hospital, Abuja	Private	Yes	Yes	Yes	Yes	Yes	Yes	No	Yes	Medical School	Water-borne transmission	Yes	Not applicable	Water-borne transmission	No	Yes	Yes	I don't know	Yes	3rd trimester	I don't know	I don't know
2021-10-12 21:24:52	1	25 - 29	Male	Yes	10 years and below	Medical Doctor	Nnamdi Azikiwe University Teaching Hospital, Nnewi	Public	Yes	Yes	Yes	Yes	Yes	Yes	Yes	Yes	Medical School	Water-borne transmission	Yes	Medical School	Sexual transmission	No	Yes	Yes	No	Yes	3rd trimester	No	Praziquantel, Urinalysis Test Strips
2021-10-12 21:41:27	1	25 - 29	Male	Yes	10 years and below	Laboratory Scientist	Nnamdi Azikiwe University Teaching Hospital, Nnewi	Public	No	Yes	Yes	Yes	Yes	Yes	Yes	Yes	Medical School	Oral - feacal route	Yes	Medical School	Water-borne transmission	Maybe, depending on the severity	Yes	Yes	I don't know	Yes	All of the above	No	Praziquantel, Urinalysis Test Strips
2021-10-12 21:43:37	1	40 - 44	Male	Yes	11 - 20 years	Medical Doctor	UPTH	Public	No	Yes	Yes	Yes	Yes	No	Yes	Yes	Training, sensitization programmes, workshops and seminars on Schistosomiasis	Water-borne transmission	No	Not applicable	Sexual transmission	No	Yes	Yes	No	Yes	3rd trimester	Yes	Praziquantel
2021-10-13 18:00:27	1	20 - 24	Female	Yes		Laboratory Scientist	Nnamdi Azikiwe University Teaching Hospital, Nnewi	Public	Yes	Yes	Yes	Yes	Yes	Yes	Yes	Yes	Medical School	Water-borne transmission	Yes	Medical School	Water-borne transmission	No	No	Yes	No	No	None of the above	I don't know	Urinalysis Test Strips
2021-10-13 20:13:05	1	40 - 44	Male	Yes	11 - 20 years	Public Health Officer	Medical establishment unknown	Public	No	Yes	No	Yes	No	Yes	Yes	Yes	Training, sensitization programmes, workshops and seminars on Schistosomiasis	Vector-borne transmission	No		Water-borne transmission	I don't know	I don't know	Yes	I don't know	Yes	3rd trimester	No	Praziquantel
2021-10-13 20:21:32	1	40 - 44	Female	Yes	41 - 50 years	Community Health Worker	Medical establishment unknown	Public	No	Yes	No	No	No	No	No	Yes	Training, sensitization programmes, workshops and seminars on Schistosomiasis	Vector-borne transmission	Yes	Training, sensitization programmes, workshop and seminars on FGS	Vector-borne transmission	Maybe, depending on the severity	Yes	Yes	I don't know	No	None of the above	No	None
2021-10-13 20:25:50	1	50 and above	Female	Yes	21 - 30 years	Medical Doctor	MOH LGA	Public	Yes	Yes	Yes	Yes	Yes	No	No	Yes	Medical School, Training, sensitization programmes, workshops and seminars on Schistosomiasis	Water-borne transmission	Yes	Training, sensitization programmes, workshop and seminars on FGS	Water-borne transmission	No	Yes	Yes	Yes	Yes	3rd trimester	No	Urinalysis Test Strips
2021-10-13 20:32:43	1	50 and above	Female	Yes	31 - 40 years	Community Health Worker	Medical establishment unknown	Public	No	Yes	Yes	Yes	No	Yes	Yes	Yes	Contact with infected patients	Water-borne transmission	No	Not applicable	Water-borne transmission	No	Yes	Yes	No	Yes	3rd trimester	No	None
2021-10-13 20:36:37	1	40 - 44	Female	Yes	21 - 30 years	Nurse	Medical establishment unknown	Public	Yes	Yes	Yes	Yes	Yes	Yes	Yes	Yes	Training, sensitization programmes, workshops and seminars on Schistosomiasis	Water-borne transmission	No		I don’t Know	I don't know	Yes	Yes	Yes	No	None of the above	No	None
2021-10-13 20:39:27	1	45 - 49	Male	Yes	11 - 20 years	Medical Doctor	Medical establishment unknown	Public	Yes	Yes	Yes	Yes	Yes	Yes	Yes	Yes	Medical School, Contact with infected patients, Training, sensitization programmes, workshops and seminars on Schistosomiasis	Vector-borne transmission	Yes	Medical School	Vector-borne transmission	No	Yes	I don't know	No	Yes	All of the above	No	Praziquantel
2021-10-13 20:58:09	1	45 - 49	Male	Yes	10 years and below	Community Health Worker	Medical establishment unknown	Public	Yes	Yes	Yes	Yes	Yes	Yes	Yes	Yes	Training, sensitization programmes, workshops and seminars on Schistosomiasis	Vector-borne transmission	Yes	Training, sensitization programmes, workshop and seminars on FGS	Vector-borne transmission	No	Yes	Yes	No	No	All of the above	No	None
2021-10-13 21:02:15	1	40 - 44	Female	Yes	10 years and below	Community Health Worker	Medical establishment unknown	Public	Yes	Yes	Yes	Yes	Yes	Yes	Yes	Yes	Training, sensitization programmes, workshops and seminars on Schistosomiasis	Vector-borne transmission	Yes	Training, sensitization programmes, workshop and seminars on FGS	Vector-borne transmission	No	Yes	Yes	No	No	All of the above	No	None
2021-10-13 21:15:40	1	50 and above	Female	Yes	21 - 30 years	Mid Wife	Medical establishment unknown	Public	Yes	Yes	Yes	Yes	Yes	No	No	Yes	Training, sensitization programmes, workshops and seminars on Schistosomiasis	Vector-borne transmission	No	Not applicable	No idea	I don't know	No	Yes	I don't know	No	None of the above	I don't know	None
2021-10-13 21:19:23	1	45 - 49	Female	Yes	21 - 30 years	Community Health Worker	Medical establishment unknown	Public	No	Yes	Yes	Yes	Yes	Yes	No	Yes	Contact with infected patients	Water-borne transmission	Yes	Personal experience	Water-borne transmission	No	Yes	Yes	Yes	Yes	3rd trimester	No	None
